# Supplementary material for: ﻿150 years after Ferdinand Morawitz: a survey of megachilid bees (Hymenoptera, Megachilidae) of Dagestan, Russia
Source: Zookeys. 2024 Oct 30;1217:101–17. doi: 10.3897/zookeys.1217.134704 (PMC11541096; doi:10.3897/zookeys.1217.134704)
Supplement: XML Treatment for Hoplitis (Anthocopa) perezi [file zookeys.1217.134704-treatment5.xml]

<!DOCTYPE tp:taxon-treatment
  PUBLIC "-//TaxonX//DTD Taxonomic Treatment Publishing DTD v0 20100105//EN" "tax-treatment-NSO.dtd">
<tp:taxon-treatment xmlns:tp="http://www.plazi.org/taxpub"><tp:treatment-meta><kwd-group><label>Taxon classification</label><kwd>
                <named-content content-type="kingdom">Animalia</named-content>
              </kwd><kwd>
                <named-content content-type="order">Hymenoptera</named-content>
              </kwd><kwd>
                <named-content content-type="family">Megachilidae</named-content>
              </kwd></kwd-group><mixed-citation publication-type="journal"><person-group><name><surname>Fateryga</surname><given-names>Alexander V.</given-names></name><name><surname>Proshchalykin</surname><given-names>Maxim Yu.</given-names></name></person-group><article-title>﻿150 years after Ferdinand Morawitz: a survey of megachilid bees (<tp:taxon-name><tp:taxon-name-part taxon-name-part-type="order">Hymenoptera</tp:taxon-name-part></tp:taxon-name>, <tp:taxon-name><tp:taxon-name-part taxon-name-part-type="family">Megachilidae</tp:taxon-name-part></tp:taxon-name>) of Dagestan, Russia</article-title><source>Zookeys</source><day>30</day><month>10</month><year>2024</year><volume>1217</volume><fpage>101</fpage><lpage>117</lpage><pub-id pub-id-type="doi">10.3897/zookeys.1217.134704</pub-id></mixed-citation></tp:treatment-meta><tp:nomenclature><label>﻿</label><tp:taxon-name><object-id xmlns:xlink="http://www.w3.org/1999/xlink" content-type="arpha" xlink:type="simple">C22138CC-3E14-5703-A66A-200492265A92</object-id><tp:taxon-name-part taxon-name-part-type="genus" reg="Hoplitis">Hoplitis</tp:taxon-name-part> (<tp:taxon-name-part taxon-name-part-type="subgenus" reg="Anthocopa">Anthocopa</tp:taxon-name-part>) <tp:taxon-name-part taxon-name-part-type="species" reg="perezi">perezi</tp:taxon-name-part></tp:taxon-name><tp:taxon-authority>(Ferton, 1894)</tp:taxon-authority></tp:nomenclature><tp:treatment-sec sec-type="material" id="SECID0ESFCI"><title>Material examined.</title><p><bold>Russia</bold> • <bold>Dagestan</bold>: 7 km SE Gedzhykh, <named-content xmlns:xlink="http://www.w3.org/1999/xlink" content-type="dwc:verbatimCoordinates" xlink:type="simple"><named-content content-type="geo-json" specific-use="{&#34;type&#34;:&#34;Point&#34;,&#34;coordinates&#34;:[48.099167,42.064444]}" id="NCID0E6FCI" xlink:type="simple">42°03'52"N, 48°05'57"E</named-content></named-content>, 3.VI.2019, 1 ♀, 1 ♂, leg. M. Proshchalykin, V. Loktionov [<abbrev xmlns:xlink="http://www.w3.org/1999/xlink" content-type="institution" xlink:title="Far Eastern Branch of the Russian Academy of Sciences, Vladivostok, Russia" id="ABBRID0EEGCI" xlink:type="simple">FSCV</abbrev>]; • Derbent, railroad to the north from the fortress wall, on <italic><tp:taxon-name><tp:taxon-name-part taxon-name-part-type="genus" reg="Convolvulus">Convolvulus</tp:taxon-name-part><tp:taxon-name-part taxon-name-part-type="species" reg="arvensis">arvensis</tp:taxon-name-part></tp:taxon-name></italic>, 4.VII.2022, 1 ♂, leg. T. Levchenko [<abbrev xmlns:xlink="http://www.w3.org/1999/xlink" content-type="institution" xlink:title="T.V. Levchenko, Moscow, Russia" id="ABBRID0EUGCI" xlink:type="simple">CTLM</abbrev>].</p></tp:treatment-sec><tp:treatment-sec sec-type="distribution" id="SECID0EZGCI"><title>Distribution.</title><p>Russia (European part: North Caucasus), Western, Southern, and Eastern Europe, North Africa, Armenia, Azerbaijan, Turkey, Israel, Iran, Afghanistan, Turkmenistan, Tajikistan, Uzbekistan, Kyrgyzstan, Kazakhstan.</p></tp:treatment-sec></tp:taxon-treatment>
