# Supplementary material for: ﻿150 years after Ferdinand Morawitz: a survey of megachilid bees (Hymenoptera, Megachilidae) of Dagestan, Russia
Source: Zookeys. 2024 Oct 30;1217:101–17. doi: 10.3897/zookeys.1217.134704 (PMC11541096; doi:10.3897/zookeys.1217.134704)
Supplement: XML Treatment for Osmia (Allosmia) melanura [file zookeys.1217.134704-treatment7.xml]

<!DOCTYPE tp:taxon-treatment
  PUBLIC "-//TaxonX//DTD Taxonomic Treatment Publishing DTD v0 20100105//EN" "tax-treatment-NSO.dtd">
<tp:taxon-treatment xmlns:tp="http://www.plazi.org/taxpub"><tp:treatment-meta><kwd-group><label>Taxon classification</label><kwd>
                <named-content content-type="kingdom">Animalia</named-content>
              </kwd><kwd>
                <named-content content-type="order">Hymenoptera</named-content>
              </kwd><kwd>
                <named-content content-type="family">Megachilidae</named-content>
              </kwd></kwd-group><mixed-citation publication-type="journal"><person-group><name><surname>Fateryga</surname><given-names>Alexander V.</given-names></name><name><surname>Proshchalykin</surname><given-names>Maxim Yu.</given-names></name></person-group><article-title>﻿150 years after Ferdinand Morawitz: a survey of megachilid bees (<tp:taxon-name><tp:taxon-name-part taxon-name-part-type="order">Hymenoptera</tp:taxon-name-part></tp:taxon-name>, <tp:taxon-name><tp:taxon-name-part taxon-name-part-type="family">Megachilidae</tp:taxon-name-part></tp:taxon-name>) of Dagestan, Russia</article-title><source>Zookeys</source><day>30</day><month>10</month><year>2024</year><volume>1217</volume><fpage>101</fpage><lpage>117</lpage><pub-id pub-id-type="doi">10.3897/zookeys.1217.134704</pub-id></mixed-citation></tp:treatment-meta><tp:nomenclature><label>﻿</label><tp:taxon-name><object-id xmlns:xlink="http://www.w3.org/1999/xlink" content-type="arpha" xlink:type="simple">8F66A6A8-622C-5FDC-A38C-68D79BB9C059</object-id><tp:taxon-name-part taxon-name-part-type="genus" reg="Osmia">Osmia</tp:taxon-name-part> (<tp:taxon-name-part taxon-name-part-type="subgenus" reg="Allosmia">Allosmia</tp:taxon-name-part>) <tp:taxon-name-part taxon-name-part-type="species" reg="melanura">melanura</tp:taxon-name-part></tp:taxon-name><tp:taxon-authority>Morawitz, 1871</tp:taxon-authority></tp:nomenclature><tp:treatment-sec sec-type="material" id="SECID0ENKCI"><title>Material examined.</title><p><bold>Russia</bold> • <bold>Dagestan</bold>: Gelinbatan, <named-content xmlns:xlink="http://www.w3.org/1999/xlink" content-type="dwc:verbatimCoordinates" xlink:type="simple"><named-content content-type="geo-json" specific-use="{&#34;type&#34;:&#34;Point&#34;,&#34;coordinates&#34;:[48.178056,41.941667]}" id="NCID0E1KCI" xlink:type="simple">41°56'30"N, 48°10'41"E</named-content></named-content>, 5.V.2022, 8 ♀, 2 ♂, leg. A. Fateryga [<abbrev xmlns:xlink="http://www.w3.org/1999/xlink" content-type="institution" xlink:title="A.V. Fateryga, Feodosiya, Russia" id="ABBRID0E6KCI" xlink:type="simple">CAFK</abbrev>]; • ibid., on <italic><tp:taxon-name><tp:taxon-name-part taxon-name-part-type="genus" reg="Onobrychis">Onobrychis</tp:taxon-name-part><tp:taxon-name-part taxon-name-part-type="species" reg="majorovii">majorovii</tp:taxon-name-part></tp:taxon-name></italic>, 5.V.2022, 1 ♀, leg. A. Fateryga [<abbrev xmlns:xlink="http://www.w3.org/1999/xlink" content-type="institution" xlink:title="A.V. Fateryga, Feodosiya, Russia" id="ABBRID0EPLCI" xlink:type="simple">CAFK</abbrev>]; • Kamyshchay River valley, <named-content xmlns:xlink="http://www.w3.org/1999/xlink" content-type="dwc:verbatimCoordinates" xlink:type="simple"><named-content content-type="geo-json" specific-use="{&#34;type&#34;:&#34;Point&#34;,&#34;coordinates&#34;:[48.229722,41.909167]}" id="NCID0EXLCI" xlink:type="simple">41°54'33"N, 48°13'47"E</named-content></named-content>, on <italic><tp:taxon-name><tp:taxon-name-part taxon-name-part-type="genus" reg="Astragalus">Astragalus</tp:taxon-name-part><tp:taxon-name-part taxon-name-part-type="species" reg="bungeanus">bungeanus</tp:taxon-name-part></tp:taxon-name></italic>, 5.V.2022, 1 ♀, leg. A. Fateryga [<abbrev xmlns:xlink="http://www.w3.org/1999/xlink" content-type="institution" xlink:title="A.V. Fateryga, Feodosiya, Russia" id="ABBRID0EHMCI" xlink:type="simple">CAFK</abbrev>].</p></tp:treatment-sec><tp:treatment-sec sec-type="distribution" id="SECID0EMMCI"><title>Distribution.</title><p>Russia (European part: North Caucasus), Southern and Eastern Europe, Armenia, Azerbaijan, Turkey.</p></tp:treatment-sec></tp:taxon-treatment>
