# Supplementary material for: ﻿150 years after Ferdinand Morawitz: a survey of megachilid bees (Hymenoptera, Megachilidae) of Dagestan, Russia
Source: Zookeys. 2024 Oct 30;1217:101–17. doi: 10.3897/zookeys.1217.134704 (PMC11541096; doi:10.3897/zookeys.1217.134704)
Supplement: Supplementary material 1 — List of specimens examined [file zookeys-1217-101_article-134704__-s001.xls]

## Sheet: Megachilidae of Dagestan
Species	Locality	Date	Number of females	Number of males	Collectors	Collection	Additional information	Remarks
Aglaoapis tridentata (Nylander, 1848)	6 km SW Gubden, 42.544494°N, 47.499833°E	25.VI.2018	1		Yu. Astafurova	ZISP
Aglaoapis tridentata (Nylander, 1848)	Miskindzha, 41°25′23″N, 47°51′44″E	4.VI.2019	1		A. Fateryga	CAFK
Aglaoapis tridentata (Nylander, 1848)	Tekipirkent, 41°20′18″N, 47°52′32″E	29.VI.2023	1	1	M. Proshchalykin	FSCV
Aglaoapis tridentata (Nylander, 1848)	Tekipirkent, 41°20′18″N, 47°52′32″E	29.VI.2023	1	2	A. Fateryga	CAFK
Aglaoapis tridentata (Nylander, 1848)	Tsudakhar, 42°19′43″N, 47°09′51″E	15.VI.2023		1	A. Fateryga	CAFK	Teucrium chamaedrys
Anthidiellum (Anthidiellum) strigatum (Panzer, 1805)	22 km SW Terekli-Mekteb, 44.043133°N, 45.648792°E	21.VI.2018	1	1	M. Proshchalykin, V. Loktionov, M. Mokrousov	FSCV
Anthidiellum (Anthidiellum) strigatum (Panzer, 1805)	4 km SE Novokayakent, 42°22′09″N, 48°01′51″E	5.VI.2019	2	3	A. Fateryga	CAFK
Anthidiellum (Anthidiellum) strigatum (Panzer, 1805)	5 km SE Novokayakent, 42°21′17″N, 48°03′12″E	23.VI.2023		1	M. Proshchalykin	FSCV
Anthidiellum (Anthidiellum) strigatum (Panzer, 1805)	Caucas. Curusch		1			ZISP	Coll. F. Morawitz
Anthidiellum (Anthidiellum) strigatum (Panzer, 1805)	Derbent		1			ZISP	Coll. F. Morawitz
Anthidiellum (Anthidiellum) strigatum (Panzer, 1805)	Derbent, railroad to the north from the fortress wall	8.VI.2023		1	T. Levchenko	CTLM	Medicago lessingii
Anthidiellum (Anthidiellum) strigatum (Panzer, 1805)	Derbent, slope above Naryn-Kala, 42°02′54.1″N, 48°16′21.6″E	5.VII.2022		1	T. Levchenko	CTLM	Origanum vulgare
Anthidiellum (Anthidiellum) strigatum (Panzer, 1805)	Kamyshchay River valley	13.VI.2018	1		A. Fateryga	CAFK	Medicago sativa
Anthidiellum (Anthidiellum) strigatum (Panzer, 1805)	Kamyshchay River valley	13.VI.2018		2	A. Fateryga	CAFK	Medicago sativa
Anthidiellum (Anthidiellum) strigatum (Panzer, 1805)	Kamyshchay River valley, 41.908°N, 48.233°E	29.VI.2018	1	1	Yu. Astafurova	ZISP
Anthidiellum (Anthidiellum) strigatum (Panzer, 1805)	Kamyshchay River valley, 41.908°N, 48.233°E	29.VI.2018	1		M. Proshchalykin, V. Loktionov, M. Mokrousov	FSCV
Anthidiellum (Anthidiellum) strigatum (Panzer, 1805)	Kamyshchay River valley, 41°54′33″N, 48°13′47″E	25.VI.2021		4	A. Fateryga	CAFK	Medicago caerulea
Anthidiellum (Anthidiellum) strigatum (Panzer, 1805)	Kamyshchay River valley, 41°54′33″N, 48°13′47″E	30.V.2019		1	A. Fateryga	CAFK	Glycyrrhiza glabra
Anthidiellum (Anthidiellum) strigatum (Panzer, 1805)	Kamyshchay River valley, 41°54′33″N, 48°13′47″E	9.VI.2019	1	1	A. Fateryga	CAFK
Anthidiellum (Anthidiellum) strigatum (Panzer, 1805)	Maydanskoye, 42°36′07″N, 46°58′13″E	14.VI.2021		1	S. Ivanov	CAFK
Anthidiellum (Anthidiellum) strigatum (Panzer, 1805)	Rubas River valley, 41°52′45″N, 48°16′14″E	2.VI.2019		1	A. Fateryga	CAFK	Glycyrrhiza glabra
Anthidiellum (Anthidiellum) strigatum (Panzer, 1805)	Rubas River valley, 41°52′45″N, 48°16′14″E	25.VI.2021	1		A. Fateryga	CAFK	Zygophyllum fabago
Anthidiellum (Anthidiellum) strigatum (Panzer, 1805)	Samur Reserve, 3 km NW Primorsky, 41.8667°N, 48.5565°E	2–4.VII.2018	1	3	Yu. Astafurova	ZISP
Anthidiellum (Anthidiellum) strigatum (Panzer, 1805)	Samur Reserve, 3 km NW Primorsky, 41.8667°N, 48.5565°E	3.VII.2018		1	M. Proshchalykin, V. Loktionov, M. Mokrousov	FSCV
Anthidiellum (Anthidiellum) strigatum (Panzer, 1805)	Sarykum Sand Dune, 43°00′08″N, 47°14′15″E	28–29.V.2019		2	M. Proshchalykin, V. Loktionov	FSCV
Anthidiellum (Anthidiellum) strigatum (Panzer, 1805)	Tsudakhar, 42°19′43″N, 47°09′51″E	15.VI.2023		1	A. Fateryga	CAFK
Anthidiellum (Anthidiellum) strigatum (Panzer, 1805)	Tsudakhar, 42°19′43″N, 47°09′51″E	28–29.V.2022	1	3	M. Proshchalykin	FSCV
Anthidiellum (Anthidiellum) strigatum (Panzer, 1805)	Tsudakhar, 42°19′43″N, 47°09′51″E	29.V.2022		1	A. Fateryga	CAFK
Anthidiellum (Anthidiellum) strigatum (Panzer, 1805)	Vicinity of Maydanskoye, 42°35′39″N, 46°58′17″E	19.VI.2023	1		A. Fateryga	CAFK
Anthidiellum (Anthidiellum) strigatum (Panzer, 1805)	Vicinity of Maydanskoye, 42°35′39″N, 46°58′17″E	19.VI.2023	5	1	M. Proshchalykin	FSCV
Anthidiellum (Anthidiellum) strigatum (Panzer, 1805)	Vicinity of Talgi, 42°52′36″N, 47°26′42″E	12.VI.2019		1	A. Fateryga	CAFK	Teucrium hyrcanum
Anthidiellum (Anthidiellum) strigatum (Panzer, 1805)	Vicinity of Talgi, 42°52′36″N, 47°26′42″E	13.VI.2021	1		A. Fateryga	CAFK	Teucrium canum
Anthidiellum (Anthidiellum) strigatum (Panzer, 1805)	Vicinity of Talgi, 42°52′36″N, 47°26′42″E	13.VI.2021		1	A. Fateryga	CAFK
Anthidiellum (Anthidiellum) strigatum (Panzer, 1805)	Vicinity of Talgi, 42°52′36″N, 47°26′42″E	18.VI.2021	1		A. Fateryga	CAFK	Zygophyllum fabago
Anthidiellum (Anthidiellum) troodicum Mavromoustakis, 1949	Vicinity of Talgi, 42°52′36″N, 47°26′42″E	18.VI.2021	1	1	A. Fateryga	CAFK	Teucrium canum
Anthidium (Anthidium) cingulatum Latreille, 1809	1 km W Shtul	15.VI.2018		2	A. Fateryga	CAFK
Anthidium (Anthidium) cingulatum Latreille, 1809	5 km N Darvag	14.VI.2018	1		A. Fateryga	CAFK	Securigera varia
Anthidium (Anthidium) cingulatum Latreille, 1809	5 km N Darvag	14.VI.2018		1	A. Fateryga	CAFK	Echium biebersteinii
Anthidium (Anthidium) cingulatum Latreille, 1809	5 km NW Talgi, 42°53′02″N, 47°24′17″E	31.V.2019		1	M. Proshchalykin, V. Loktionov	FSCV
Anthidium (Anthidium) cingulatum Latreille, 1809	7 km SE Gedzhykh, 42°03′52″N, 48°05′57″E	3.VI.2019		1	M. Proshchalykin, V. Loktionov	FSCV
Anthidium (Anthidium) cingulatum Latreille, 1809	Arakani, 42°36′42″N, 46°59′36″E	22.VI.2023		1	M. Proshchalykin	FSCV
Anthidium (Anthidium) cingulatum Latreille, 1809	Derbent, slope above Naryn-Kala, 42°02′49.6″N, 48°16′04.4″E	9.VI.2023	1		T. Levchenko	CTLM
Anthidium (Anthidium) cingulatum Latreille, 1809	Derbent, slope above Naryn-Kala, 42°02′49.6″N, 48°16′04.4″E	9.VI.2023		1	T. Levchenko	CTLM	Phlomis herba-venti
Anthidium (Anthidium) cingulatum Latreille, 1809	Kufa, 6 km NW Rutul, 41.565178°N, 47.362029°E, 1500 m	29.VI–1.VII.2018	1		Yu. Astafurova	ZISP
Anthidium (Anthidium) cingulatum Latreille, 1809	Maydanskoye, 42°36′07″N, 46°58′13″E	28.V.2022	2	1	M. Proshchalykin	FSCV
Anthidium (Anthidium) cingulatum Latreille, 1809	Narat-Tyube Range, 42°56′20″N, 47°23′30″E	17.VI.2021		1	A. Fateryga	CAFK	Teucrium chamaedrys
Anthidium (Anthidium) cingulatum Latreille, 1809	Sarykum Sand Dune, 43°00′08″N, 47°14′15″E	28–29.VI.2019		2	M. Proshchalykin, V. Loktionov	FSCV
Anthidium (Anthidium) cingulatum Latreille, 1809	Tsudakhar, 42°19′40″N, 47°09′48″E	20.VI.2021	1		A. Fateryga	CAFK
Anthidium (Anthidium) cingulatum Latreille, 1809	Tsudakhar, 42°19′43″N, 47°09′51″E	28–29.V.2022		1	M. Proshchalykin	FSCV
Anthidium (Anthidium) cingulatum Latreille, 1809	Vicinity of Gubden, 42°34′23″N, 47°33′01″E	14.VI.2023	1		A. Fateryga	CAFK
Anthidium (Anthidium) cingulatum Latreille, 1809	Vicinity of Gubden, 42°34′23″N, 47°33′01″E	3.VI.2022	1		A. Fateryga	CAFK
Anthidium (Anthidium) cingulatum Latreille, 1809	Vicinity of Ikra, 41°33′14″N, 48°00′18″E	27.VI.2021	1		A. Fateryga	CAFK	Ononis
Anthidium (Anthidium) cingulatum Latreille, 1809	Vicinity of Ikra, 41°33′14″N, 48°00′18″E	27.VI.2021		3	A. Fateryga	CAFK
Anthidium (Anthidium) cingulatum Latreille, 1809	Vicinity of Maydanskoye, 42°35′39″N, 46°58′17″E	19.VI.2023	2	7	M. Proshchalykin	FSCV
Anthidium (Anthidium) cingulatum Latreille, 1809	Vicinity of Maydanskoye, 42°35′39″N, 46°58′17″E	19.VI.2023		1	A. Fateryga	CAFK
Anthidium (Anthidium) cingulatum Latreille, 1809	Vicinity of Shtul, 41°33′03″N, 47°53′54″E	27.VI.2021		1	A. Fateryga	CAFK
Anthidium (Anthidium) cingulatum Latreille, 1809	Vicinity of Talgi, 42°52′36″N, 47°26′42″E	13.VI.2021		1	A. Fateryga	CAFK
Anthidium (Anthidium) dalmaticum Mocsáry, 1884	Derbent, slope above Naryn-Kala, 42°02′47.8″N, 48°15′57.7″E	10.VII.2022		1	T. Levchenko	CTLM
Anthidium (Anthidium) dalmaticum Mocsáry, 1884	Vicinity of Talgi, 42°52′36″N, 47°26′42″E	13.VI.2021	1		A. Fateryga	CAFK	Teucrium canum
Anthidium (Anthidium) dalmaticum Mocsáry, 1884	Vicinity of Talgi, 42°52′36″N, 47°26′42″E	13.VI.2021	1		A. Fateryga	CMKH	Teucrium canum
Anthidium (Anthidium) dalmaticum Mocsáry, 1884	Vicinity of Talgi, 42°52′36″N, 47°26′42″E	13.VI.2021		2	A. Fateryga	CMKH
Anthidium (Anthidium) dalmaticum Mocsáry, 1884	Vicinity of Talgi, 42°52′36″N, 47°26′42″E	13.VI.2021		4	A. Fateryga	CAFK
Anthidium (Anthidium) diadema Latreille, 1809	Kamyshchay River valley, 41.908°N, 48.233°E	29.VI.2018	1		M. Proshchalykin, V. Loktionov, M. Mokrousov	FSCV
Anthidium (Anthidium) florentinum (Fabricius, 1775)	13 km NE Kochubey, 44.442994°N, 46.691969°E	18.VI.2018	1		M. Proshchalykin, V. Loktionov, M. Mokrousov	FSCV
Anthidium (Anthidium) florentinum (Fabricius, 1775)	20 km SSE Kochubey, 44.252144°N, 46.672758°E	6.VII.2018	1	1	Yu. Astafurova	ZISP
Anthidium (Anthidium) florentinum (Fabricius, 1775)	3 km SW Novoterechnoye, 43.995614°N, 47.326328°E	20.VI.2018	1		M. Proshchalykin, V. Loktionov, M. Mokrousov	FSCV
Anthidium (Anthidium) florentinum (Fabricius, 1775)	6 km SW Gubden, 42.544494°N, 47.499833°E	25.VI.2018	1		Yu. Astafurova	ZISP
Anthidium (Anthidium) florentinum (Fabricius, 1775)	8 km SE Staroterechnoye, 43.792806°N, 47.527549°E	19.VI.2018	1	1	Yu. Astafurova	ZISP
Anthidium (Anthidium) florentinum (Fabricius, 1775)	8 km SE Staroterechnoye, 43.792806°N, 47.527549°E	19.VI.2018	3	4	M. Proshchalykin, V. Loktionov, M. Mokrousov	FSCV
Anthidium (Anthidium) florentinum (Fabricius, 1775)	Derbent, 42.09845°N, 48.28813°E	28–29.VI.2018	1	1	Yu. Astafurova	ZISP
Anthidium (Anthidium) florentinum (Fabricius, 1775)	Derbent, railroad to the north from the fortress wall	8.VI.2023		1	T. Levchenko	CTLM	Medicago lessingii
Anthidium (Anthidium) florentinum (Fabricius, 1775)	Derbent, railroad to the north from the fortress wall	9.VII.2022		1	T. Levchenko	CTLM	Medicago lessingii
Anthidium (Anthidium) florentinum (Fabricius, 1775)	Derbent, S slope of Naryn-Kala	5.VII.2022	1		T. Levchenko	CTLM	Zygophyllum fabago
Anthidium (Anthidium) florentinum (Fabricius, 1775)	Gunib, Forsh Street, 42°23′23.6″N, 46°57′44.9″E	11.VII.2022	1		T. Levchenko	CTLM	Marrubium
Anthidium (Anthidium) florentinum (Fabricius, 1775)	Izberbash, 42.587°N, 47.8202°E	27.VI.2018		1	M. Proshchalykin, V. Loktionov, M. Mokrousov	FSCV
Anthidium (Anthidium) florentinum (Fabricius, 1775)	Kamyshchay River valley, 41.908°N, 48.233°E	29.VI.2018	6	5	Yu. Astafurova	ZISP
Anthidium (Anthidium) florentinum (Fabricius, 1775)	Kamyshchay River valley, 41.908°N, 48.233°E	29.VI.2018	18	18	M. Proshchalykin, V. Loktionov, M. Mokrousov	FSCV
Anthidium (Anthidium) florentinum (Fabricius, 1775)	Kamyshchay River valley, 41°54′33″N, 48°13′47″E	25.VI.2021	1	1	A. Fateryga	CAFK	Medicago caerulea
Anthidium (Anthidium) florentinum (Fabricius, 1775)	Kamyshchay River valley, 41°54′33″N, 48°13′47″E	9.VI.2019		2	A. Fateryga	CAFK	Zygophyllum fabago
Anthidium (Anthidium) florentinum (Fabricius, 1775)	Kochubey, 44°23′N, 46°32′E	20.VI.2018		2	Yu. Astafurova	ZISP
Anthidium (Anthidium) florentinum (Fabricius, 1775)	Rubas River valley, 41°52′45″N, 48°16′14″E	2.VI.2019	1		A. Fateryga	CAFK
Anthidium (Anthidium) florentinum (Fabricius, 1775)	Rubas River valley, 41°52′45″N, 48°16′14″E	25.VI.2021	2		A. Fateryga	CAFK	Zygophyllum fabago
Anthidium (Anthidium) florentinum (Fabricius, 1775)	Samur Reserve, 3 km NW Primorsky, 41.8667°N, 48.5565°E	2–4.VII.2018	1	2	Yu. Astafurova	ZISP
Anthidium (Anthidium) florentinum (Fabricius, 1775)	Samur Reserve, 3 km NW Primorsky, 41.8667°N, 48.5565°E	3.VII.2018	1	2	M. Proshchalykin, V. Loktionov, M. Mokrousov	FSCV
Anthidium (Anthidium) florentinum (Fabricius, 1775)	Sarykum Sand Dune, 43.01°N, 47.237°E	23–24.VI.2018	2		M. Proshchalykin, V. Loktionov, M. Mokrousov	FSCV
Anthidium (Anthidium) florentinum (Fabricius, 1775)	Sarykum Sand Dune, 43.01°N, 47.237°E	24.VI.2018		1	A. Fateryga	CAFK	Zygophyllum fabago
Anthidium (Anthidium) florentinum (Fabricius, 1775)	Sarykum Sand Dune, 43.01°N, 47.237°E	26.VI.2018	1		M. Proshchalykin, V. Loktionov, M. Mokrousov	FSCV
Anthidium (Anthidium) florentinum (Fabricius, 1775)	Sarykum Sand Dune, 43.01°N, 47.237°E	30.V.2019		1	M. Mokrousov	FSCV
Anthidium (Anthidium) florentinum (Fabricius, 1775)	Sarykum Sand Dune, 43°00′08″N, 47°14′15″E	28–29.V.2019	1	2	M. Proshchalykin, V. Loktionov	FSCV
Anthidium (Anthidium) florentinum (Fabricius, 1775)	Tsudakhar, 42°19′43″N, 47°09′51″E	15.VI.2023		1	M. Proshchalykin	FSCV
Anthidium (Anthidium) florentinum (Fabricius, 1775)	Vicinity of Maydanskoye, 42°35′39″N, 46°58′17″E	19.VI.2023	3	1	M. Proshchalykin	FSCV
Anthidium (Anthidium) loti Perris, 1852	5 km N Darvag	14.VI.2018	1		A. Fateryga	CAFK	Securigera varia
Anthidium (Anthidium) loti Perris, 1852	Derbent, slope above Naryn-Kala, 42°02′55.5″N, 48°16′31.4″E	5.VII.2022		1	T. Levchenko	CTLM	Stachys byzantina
Anthidium (Anthidium) loti Perris, 1852	Samur Reserve, 3 km NW Primorsky, 41.8667°N, 48.5565°E	2–4.VII.2018	3	3	Yu. Astafurova	ZISP
Anthidium (Anthidium) loti Perris, 1852	Samur Reserve, 3 km NW Primorsky, 41.8667°N, 48.5565°E	3.VII.2018	2	6	M. Proshchalykin, V. Loktionov, M. Mokrousov	FSCV
Anthidium (Anthidium) loti Perris, 1852	Vicinity of Talgi, 42°52′36″N, 47°26′42″E	18.VI.2021	1	1	A. Fateryga	CAFK	Linaria genistifolia
Anthidium (Anthidium) manicatum (Linnaeus, 1758)	5 km N Darvag	14.VI.2018	1		A. Fateryga	CAFK	Securigera varia
Anthidium (Anthidium) manicatum (Linnaeus, 1758)	Derbent, slope above Naryn-Kala, 42°02′49.6″N, 48°16′04.4″E	11.VI.2023	1	1	T. Levchenko	CTLM	Stachys byzantina
Anthidium (Anthidium) manicatum (Linnaeus, 1758)	Narat-Tyube Range, 42°56′20″N, 47°23′30″E	17.VI.2021	3	1	A. Fateryga	CAFK	Teucrium chamaedrys
Anthidium (Anthidium) melanopygum Friese, 1917	Derbent, slope above Naryn-Kala, 42°02′47.8″N, 48°15′57.7″E	10.VII.2022		1	T. Levchenko	CTLM	Centaurea iberica
Anthidium (Anthidium) melanopygum Friese, 1917	Derbent, slope above Naryn-Kala, 42°02′47.8″N, 48°15′57.7″E	5.VII.2022	1		T. Levchenko	CTLM	Centaurea iberica
Anthidium (Anthidium) melanopygum Friese, 1917	Derbent, slope above Naryn-Kala, 42°02′54.1″N, 48°16′21.6″E	5.VII.2022		1	T. Levchenko	CTLM	Centaurea solstitialis
Anthidium (Anthidium) melanopygum Friese, 1917	Kamyshchay River valley	21.VI.2018	1		A. Fateryga	CAFK
Anthidium (Anthidium) melanopygum Friese, 1917	Kamyshchay River valley, 41.908°N, 48.233°E	29.VI.2018		1	M. Proshchalykin, V. Loktionov, M. Mokrousov	FSCV
Anthidium (Anthidium) melanopygum Friese, 1917	Talgi, 42.876294°N, 47.440111°E	25.VI.2018	4	4	M. Proshchalykin, V. Loktionov, M. Mokrousov	FSCV
Anthidium (Anthidium) melanopygum Friese, 1917	Talgi, 42.876294°N, 47.440111°E	25.VI.2018		1	M. Proshchalykin, V. Loktionov, M. Mokrousov	CAFK
Anthidium (Anthidium) melanopygum Friese, 1917	Talgi, 42.876294°N, 47.440111°E	25.VI.2018		3	Yu. Astafurova	ZISP
Anthidium (Anthidium) punctatum Latreille, 1809	Gelinbatan, 41°56′30″N, 48°10′41″E	5.V.2022	1		A. Fateryga	CAFK
Anthidium (Anthidium) punctatum Latreille, 1809	Kamyshchay River valley, 41.908°N, 48.233°E	11.VI.2017		1	M. Mokrousov	CAFK
Anthidium (Anthidium) punctatum Latreille, 1809	Kamyshchay River valley, 41°54′33″N, 48°13′47″E	30.V.2019	1	5	A. Fateryga	CAFK	Zygophyllum fabago
Anthidium (Anthidium) punctatum Latreille, 1809	Kamyshchay River valley, 41°54′33″N, 48°13′47″E	30.V.2019	2		A. Fateryga	CMKH	Zygophyllum fabago
Anthidium (Anthidium) punctatum Latreille, 1809	Kamyshchay River valley, 41°54′33″N, 48°13′47″E	30.V.2019		1	A. Fateryga	CMKH	Medicago caerulea
Anthidium (Anthidium) punctatum Latreille, 1809	Kamyshchay River valley, 41°54′33″N, 48°13′47″E	30.V.2022	2	2	A. Fateryga	CAFK
Anthidium (Anthidium) punctatum Latreille, 1809	Kamyshchay River valley, 41°54′33″N, 48°13′47″E	30.V.2022		1	M. Proshchalykin	FSCV
Anthidium (Anthidium) punctatum Latreille, 1809	Kamyshchay River valley, 41°54′33″N, 48°13′47″E	5.V.2022	1	2	A. Fateryga	CAFK
Anthidium (Anthidium) punctatum Latreille, 1809	Kufa, 6 km NW Rutul, 41.565178°N, 47.362029°E, 1500 m	1.VII.2018		1	M. Proshchalykin, V. Loktionov, M. Mokrousov	FSCV
Anthidium (Anthidium) punctatum Latreille, 1809	Rubas River valley, 41°52′45″N, 48°16′14″E	2.VI.2019	1	4	M. Proshchalykin, V. Loktionov	FSCV
Anthidium (Anthidium) punctatum Latreille, 1809	Rubas River valley, 41°52′45″N, 48°16′14″E	2.VI.2019		1	A. Fateryga	CAFK
Anthidium (Anthidium) punctatum Latreille, 1809	Rubas River valley, 41°52′45″N, 48°16′14″E	2.VI.2019		1	A. Fateryga	CMKH	Zygophyllum fabago
Anthidium (Anthidium) punctatum Latreille, 1809	Tekipirkent, 41°20′18″N, 47°52′32″E	29.VI.2023		1	M. Proshchalykin	FSCV
Anthidium (Anthidium) punctatum Latreille, 1809	Tsudakhar, 42°19′43″N, 47°09′51″E	15.VI.2023	1		A. Fateryga	CAFK	Teucrium chamaedrys
Anthidium (Anthidium) punctatum Latreille, 1809	Vicinity of Kurush, 41°15′59″N, 47°49′33″E	26.VI.2021	1		A. Fateryga	CMKH
Anthidium (Anthidium) punctatum Latreille, 1809	Vicinity of Kurush, 41°15′59″N, 47°49′33″E	26.VI.2023		1	M. Proshchalykin	FSCV
Anthidium (Anthidium) taeniatum Latreille, 1809	Belidzhi, hot spring, 41°54′2″N, 48°26′14″E	10.VI.2023	1	2	T. Levchenko	CTLM	Lotus corniculatus
Anthidium (Proanthidium) oblongatum (Illiger, 1806)	Talgi, 42.876294°N, 47.440111°E	25.VI.2018	2		M. Proshchalykin, V. Loktionov, M. Mokrousov	FSCV
Anthidium (Proanthidium) oblongatum (Illiger, 1806)	Tekipirkent, 41°20′18″N, 47°52′32″E	29.VI.2023	2	2	A. Fateryga	CAFK
Anthidium (Proanthidium) oblongatum (Illiger, 1806)	Tsudakhar, 42°19′40″N, 47°09′48″E	10.VI.2019	1		A. Fateryga	CAFK
Anthidium (Proanthidium) oblongatum (Illiger, 1806)	Tsudakhar, 42°19′40″N, 47°09′48″E	11.VI.2019	2		A. Fateryga	CAFK
Anthidium (Proanthidium) oblongatum (Illiger, 1806)	Tsudakhar, 42°19′40″N, 47°09′48″E	20.VI.2021	1		A. Fateryga	CAFK
Anthidium (Proanthidium) oblongatum (Illiger, 1806)	Tsudakhar, 42°19′43″N, 47°09′51″E	15.VI.2023	1		A. Fateryga	CAFK	Teucrium chamaedrys
Anthidium (Proanthidium) oblongatum (Illiger, 1806)	Tsudakhar, 42°19′43″N, 47°09′51″E	15.VI.2023		1	A. Fateryga	CAFK
Anthidium (Proanthidium) oblongatum (Illiger, 1806)	Tsudakhar, 42°19′43″N, 47°09′51″E	20.VI.2023		1	A. Fateryga	CAFK	Melilotus officinalis
Anthidium (Proanthidium) oblongatum (Illiger, 1806)	Tsudakhar, 42°19′43″N, 47°09′51″E	28.V.2022	1		A. Fateryga	CAFK
Anthidium (Proanthidium) oblongatum (Illiger, 1806)	Tsudakhar, 42°20′15″N, 47°10′10″E	18.VI.2023		1	M. Proshchalykin	FSCV
Anthidium (Proanthidium) oblongatum (Illiger, 1806)	Tsudakhar, Mountain Botanical Garden	23.VI.2018	1		A. Fateryga	CAFK
Anthidium (Proanthidium) oblongatum (Illiger, 1806)	Vicinity of Maydanskoye, 42°35′39″N, 46°58′17″E	19.VI.2023		1	M. Proshchalykin	FSCV
Anthidium (Proanthidium) oblongatum (Illiger, 1806)	Vicinity of Talgi, 42°52′36″N, 47°26′42″E	13.VI.2021		1	A. Fateryga	CAFK
Chelostoma (Chelostoma) emarginatum (Nylander, 1856)	Vicinity of Tatil, 42°00′01″N, 48°00′17″E	23.V.2022	1		M. Proshchalykin	CAFK
Chelostoma (Chelostoma) emarginatum (Nylander, 1856)	Vicinity of Tatil, 42°00′01″N, 48°00′17″E	4.V.2022		1	A. Fateryga	CAFK
Chelostoma (Chelostoma) emarginatum (Nylander, 1856)	Vicinity of Tatil, 42°00′01″N, 48°00′17″E	8.V.2022		1	A. Fateryga	CAFK
Chelostoma (Chelostoma) florisomne (Linnaeus, 1758)	Vicinity of Tatil, 42°00′01″N, 48°00′17″E	23.V.2022	2		M. Proshchalykin	FSCV
Chelostoma (Foveosmia) campanularum (Kirby, 1802)	6 km SW Gubden, 42.544494°N, 47.499833°E	25.VI.2018	1		Yu. Astafurova	ZISP
Chelostoma (Foveosmia) campanularum (Kirby, 1802)	Tsudakhar, 42°19′43″N, 47°09′51″E	15.VI.2023		1	M. Proshchalykin	FSCV
Chelostoma (Foveosmia) campanularum (Kirby, 1802)	Tsudakhar, Mountain Botanical Garden	23.VI.2018		1	A. Fateryga	CAFK	Campanula
Chelostoma (Foveosmia) campanularum (Kirby, 1802)	Vicinity of Manasaul, 42°45′05″N, 47°00′00″E	23.VI.2021		5	A. Fateryga	CAFK	Campanula
Chelostoma (Foveosmia) campanularum (Kirby, 1802)	Vicinity of Maydanskoye, 42°35′39″N, 46°58′17″E	19.VI.2023		2	M. Proshchalykin	FSCV
Chelostoma (Foveosmia) distinctum (Stöckhert, 1929)	2 km NW Talgi, 42°52′35″N, 47°26′41″E	29.V.2019		1	M. Proshchalykin, V. Loktionov	FSCV
Chelostoma (Foveosmia) distinctum (Stöckhert, 1929)	3 km NW Khotoch, 42°25′38″N, 46°55′44″E	17.VI.2023		1	A. Fateryga	CAFK
Chelostoma (Foveosmia) distinctum (Stöckhert, 1929)	7 km SE Gedzhykh, 42°03′52″N, 48°05′57″E	3.VI.2019	7	5	M. Proshchalykin, V. Loktionov	FSCV
Chelostoma (Foveosmia) distinctum (Stöckhert, 1929)	Dubki, 43°01′26″N, 46°49′30″E	31.V.2022	1	2	A. Fateryga	CAFK	Campanula
Chelostoma (Foveosmia) distinctum (Stöckhert, 1929)	Gunib, Forsh Street, 42°23′23.6″N, 46°57′44.9″E	11.VII.2022	1		T. Levchenko	CTLM	Echium vulgare
Chelostoma (Foveosmia) distinctum (Stöckhert, 1929)	Kufa, 6 km NW Rutul, 41.565178°N, 47.362029°E, 1500 m	29.VI–1.VII.2018	9	1	Yu. Astafurova	ZISP
Chelostoma (Foveosmia) distinctum (Stöckhert, 1929)	Narat-Tyube Range, 42°56′20″N, 47°23′30″E	11.VI.2021	3		S. Ivanov	CAFK	Veronica spicata s.l.
Chelostoma (Foveosmia) distinctum (Stöckhert, 1929)	Narat-Tyube Range, 42°56′20″N, 47°23′30″E	11.VI.2021	6		A. Fateryga	CAFK	Campanula lambertiana
Chelostoma (Foveosmia) distinctum (Stöckhert, 1929)	Narat-Tyube Range, 42°56′20″N, 47°23′30″E	17.VI.2021	1		A. Fateryga	CAFK	Campanula lambertiana
Chelostoma (Foveosmia) distinctum (Stöckhert, 1929)	Tsudakhar, 42°19′40″N, 47°09′48″E	10.VI.2019	1	2	A. Fateryga	CAFK
Chelostoma (Foveosmia) distinctum (Stöckhert, 1929)	Tsudakhar, 42°19′40″N, 47°09′48″E	10.VI.2019		2	A. Fateryga	CAFK	Convolvulus lineatus
Chelostoma (Foveosmia) distinctum (Stöckhert, 1929)	Tsudakhar, 42°19′43″N, 47°09′51″E	15.VI.2023	4	6	M. Proshchalykin	FSCV
Chelostoma (Foveosmia) distinctum (Stöckhert, 1929)	Tsudakhar, 42°19′43″N, 47°09′51″E	15.VI.2023		1	A. Fateryga	CAFK	Cachrys microcarpos
Chelostoma (Foveosmia) distinctum (Stöckhert, 1929)	Tsudakhar, 42°20′15″N, 47°10′10″E	18.VI.2023		1	M. Proshchalykin	FSCV
Chelostoma (Foveosmia) distinctum (Stöckhert, 1929)	Tsudakhar, Mountain Botanical Garden	23.VI.2018	1		A. Fateryga	CAFK	Campanula
Chelostoma (Foveosmia) distinctum (Stöckhert, 1929)	Vicinity of Gubden, 42°34′23″N, 47°33′01″E	14.VI.2023	1		A. Fateryga	CAFK
Chelostoma (Foveosmia) distinctum (Stöckhert, 1929)	Vicinity of Maydanskoye, 42°35′39″N, 46°58′17″E	19.VI.2023		1	M. Proshchalykin	FSCV
Chelostoma (Foveosmia) distinctum (Stöckhert, 1929)	Vicinity of Tatil, 42°00′01″N, 48°00′17″E	21.V.2022		1	A. Fateryga	CAFK
Chelostoma (Foveosmia) foveolatum (Morawitz, 1868)	2 km SWW Murego, 42°23′34″N, 47°38′48″E	23.VI.2023		5	A. Fateryga	CAFK	Calystegia sylvatica
Chelostoma (Foveosmia) foveolatum (Morawitz, 1868)	6 km SW Gubden, 42.544494°N, 47.499833°E	25.VI.2018	1		Yu. Astafurova	CAFK
Chelostoma (Foveosmia) foveolatum (Morawitz, 1868)	Dubki, Sulak River, 43°00′37″N, 46°50′09″E	1.VI.2023		1	T. Levchenko	CTLM	Linum
Chelostoma (Foveosmia) foveolatum (Morawitz, 1868)	Dubki, Sulak River, 43°00′37″N, 46°50′09″E	2.VI.2023	1	2	T. Levchenko	CTLM	Campanula daghestanica
Chelostoma (Foveosmia) foveolatum (Morawitz, 1868)	Kufa, 6 km NW Rutul, 41.565178°N, 47.362029°E, 1500 m	1.VII.2018		1	M. Proshchalykin, V. Loktionov, M. Mokrousov	FSCV
Chelostoma (Foveosmia) foveolatum (Morawitz, 1868)	Tsudakhar, 42°20′15″N, 47°10′10″E	24.VI.2023	1		M. Proshchalykin	FSCV
Chelostoma (Foveosmia) foveolatum (Morawitz, 1868)	Tsudakhar, Mountain Botanical Garden	23.VI.2018		1	A. Fateryga	CAFK	Campanula
Chelostoma (Foveosmia) foveolatum (Morawitz, 1868)	Vicinity of Manasaul, 42°45′05″N, 47°00′00″E	23.VI.2021		3	A. Fateryga	CAFK	Campanula
Chelostoma (Foveosmia) maidli (Benoist, 1935)	Tekipirkent, 41°20′18″N, 47°52′32″E	29.VI.2023		1	A. Fateryga	CAFK
Chelostoma (Gyrodromella) rapunculi (Lepeletier de Saint-Fargeau, 1841)	6 km NW Chirkey, 43°00′10″N, 46°53′51″E	26.V.2022	1		M. Proshchalykin	FSCV
Chelostoma (Gyrodromella) rapunculi (Lepeletier de Saint-Fargeau, 1841)	6 km NW Chirkey, 43°00′10″N, 46°53′51″E	27.V.2022		2	A. Fateryga	CAFK	Campanula daghestanica
Chelostoma (Gyrodromella) rapunculi (Lepeletier de Saint-Fargeau, 1841)	Arakani, 42°36′42″N, 46°59′36″E	22.VI.2023	1	3	M. Proshchalykin	FSCV
Chelostoma (Gyrodromella) rapunculi (Lepeletier de Saint-Fargeau, 1841)	Dubki, 43°01′26″N, 46°49′30″E	21.VI.2023		3	M. Proshchalykin	FSCV
Chelostoma (Gyrodromella) rapunculi (Lepeletier de Saint-Fargeau, 1841)	Dubki, 43°01′26″N, 46°49′30″E	21.VI.2023		4	A. Fateryga	CAFK	Xeranthemum annuum
Chelostoma (Gyrodromella) rapunculi (Lepeletier de Saint-Fargeau, 1841)	Dubki, Sulak River, 43°01′15″N 46°50′09″E	31.V.2023		1	T. Levchenko	CTLM	Marrubium
Chelostoma (Gyrodromella) rapunculi (Lepeletier de Saint-Fargeau, 1841)	Dubki, Sulak River, 43°01′50″N, 46°49′29″E	31.V.2023		1	T. Levchenko	CTLM	Campanula
Chelostoma (Gyrodromella) rapunculi (Lepeletier de Saint-Fargeau, 1841)	Gunib, Forsh Street, 42°23′23.6″N, 46°57′44.9″E	11.VII.2022		1	T. Levchenko	CTLM	Salvia verticillata
Chelostoma (Gyrodromella) rapunculi (Lepeletier de Saint-Fargeau, 1841)	Gunib, Gaziyev Street, 42°23′17.9″N, 46°57′47.5″E	11.VII.2022	1		T. Levchenko	CTLM	Campanula rapunculoides
Chelostoma (Gyrodromella) rapunculi (Lepeletier de Saint-Fargeau, 1841)	Khlyut, 41°30′24″N, 47°31′09″E	4.VI.2019		3	M. Proshchalykin, V. Loktionov	FSCV
Chelostoma (Gyrodromella) rapunculi (Lepeletier de Saint-Fargeau, 1841)	Kufa, 6 km NW Rutul, 41.565178°N, 47.362029°E, 1500 m	1.VII.2018		1	M. Proshchalykin, V. Loktionov, M. Mokrousov	FSCV
Chelostoma (Gyrodromella) rapunculi (Lepeletier de Saint-Fargeau, 1841)	Narat-Tyube Range, 42°56′20″N, 47°23′30″E	11.VI.2021	1	1	S. Ivanov	CAFK	Origanum vulgare
Chelostoma (Gyrodromella) rapunculi (Lepeletier de Saint-Fargeau, 1841)	Narat-Tyube Range, 42°56′20″N, 47°23′30″E	11.VI.2021	1		S. Ivanov	CAFK	Veronica spicata s.l.
Chelostoma (Gyrodromella) rapunculi (Lepeletier de Saint-Fargeau, 1841)	Tsudakhar, 42°19′43″N, 47°09′51″E	15.VI.2023		1	A. Fateryga	CAFK	Echium vulgare
Chelostoma (Gyrodromella) rapunculi (Lepeletier de Saint-Fargeau, 1841)	Tsudakhar, 42°19′43″N, 47°09′51″E	15.VI.2023		3	M. Proshchalykin	FSCV
Chelostoma (Gyrodromella) rapunculi (Lepeletier de Saint-Fargeau, 1841)	Tsudakhar, 42°20′15″N, 47°10′10″E	18.VI.2023		1	M. Proshchalykin	FSCV
Chelostoma (Gyrodromella) rapunculi (Lepeletier de Saint-Fargeau, 1841)	Tsudakhar, 42°20′15″N, 47°10′10″E	24.VI.2023		1	M. Proshchalykin	FSCV
Chelostoma (Gyrodromella) rapunculi (Lepeletier de Saint-Fargeau, 1841)	Tsudakhar, Mountain Botanical Garden	23.VI.2018		1	A. Fateryga	CAFK
Chelostoma (Gyrodromella) rapunculi (Lepeletier de Saint-Fargeau, 1841)	Vicinity of Gubden, 42°34′23″N, 47°33′01″E	14.VI.2023		2	M. Proshchalykin	FSCV
Chelostoma (Gyrodromella) rapunculi (Lepeletier de Saint-Fargeau, 1841)	Vicinity of Ikra, 41°33′14″N, 48°00′18″E	27.VI.2021	1		A. Fateryga	CAFK
Chelostoma (Gyrodromella) rapunculi (Lepeletier de Saint-Fargeau, 1841)	Vicinity of Manasaul, 42°45′05″N, 47°00′00″E	23.VI.2021	1	3	A. Fateryga	CAFK	Campanula alliarifolia
Chelostoma (Gyrodromella) rapunculi (Lepeletier de Saint-Fargeau, 1841)	Vicinity of Tatil, 42°00′01″N, 48°00′17″E	21.V.2022		2	A. Fateryga	CAFK
Coelioxys (Allocoelioxys) acanthura (Illiger, 1806)	20 km SSE Kochubey, 44.252144°N, 46.672758°E	6.VII.2018	1		M. Proshchalykin, V. Loktionov, M. Mokrousov	CAFK
Coelioxys (Allocoelioxys) acanthura (Illiger, 1806)	9 km SSE Kochubey	21–22.VII.2015		1	M. Proshchalykin, V. Loktionov, M. Mokrousov, S. Belokobylskij	CAFK
Coelioxys (Allocoelioxys) acanthura (Illiger, 1806)	Derbent			1		ZISP	Coll. F. Morawitz	Misidentified as forsteri, not reported by Morawitz (1873)
Coelioxys (Allocoelioxys) acanthura (Illiger, 1806)	Kamyshchay River valley, 41.908°N, 48.233°E	29.VI.2018	2		M. Proshchalykin, V. Loktionov, M. Mokrousov	FSCV
Coelioxys (Allocoelioxys) afer Lepeletier de Saint-Fargeau, 1841	12 km SSW Kizlyar	22–23.VII.2015		1	M. Proshchalykin, V. Loktionov, M. Mokrousov, S. Belokobylskij	FSCV
Coelioxys (Allocoelioxys) afer Lepeletier de Saint-Fargeau, 1841	7 km E Delichoban, 42°12′59″N, 48°10′58″E	12.VI.2021		1	A. Fateryga	CAFK
Coelioxys (Allocoelioxys) afer Lepeletier de Saint-Fargeau, 1841	8 km SE Staroterechnoye, 43.792806°N, 47.527549°E	19.VI.2018	1		Yu. Astafurova	ZISP
Coelioxys (Allocoelioxys) afer Lepeletier de Saint-Fargeau, 1841	9 km SSE Kochubey	21–22.VII.2015	1	2	M. Proshchalykin, V. Loktionov, M. Mokrousov, S. Belokobylskij	FSCV
Coelioxys (Allocoelioxys) afer Lepeletier de Saint-Fargeau, 1841	Belidzhi, hot spring, 41°54′2″N, 48°26′14″E	10.VI.2023		1	T. Levchenko	CTLM	Lotus corniculatus
Coelioxys (Allocoelioxys) afer Lepeletier de Saint-Fargeau, 1841	Derbent		1	2		ZISP	Coll. F. Morawitz	coronata in Morawitz (1873)
Coelioxys (Allocoelioxys) afer Lepeletier de Saint-Fargeau, 1841	Derbent, Agasiyev Street and Moskovskiy Avenue, 42°04′15″N, 48°18′04.2″E	8.VI.2023		1	T. Levchenko	CTLM	Medicago
Coelioxys (Allocoelioxys) afer Lepeletier de Saint-Fargeau, 1841	Derbent, railroad to the north from the fortress wall	8.VI.2023		1	T. Levchenko	CTLM	Medicago lessingii
Coelioxys (Allocoelioxys) afer Lepeletier de Saint-Fargeau, 1841	Kamyshchay River valley, 41°54′33″N, 48°13′47″E	30.V.2019		1	A. Fateryga	CAFK
Coelioxys (Allocoelioxys) afer Lepeletier de Saint-Fargeau, 1841	Maydanskoye, 42°36′07″N, 46°58′13″E	14.VI.2021	1		S. Ivanov	CAFK
Coelioxys (Allocoelioxys) afer Lepeletier de Saint-Fargeau, 1841	Maydanskoye, 42°36′07″N, 46°58′13″E	28.V.2022		1	A. Fateryga	CAFK
Coelioxys (Allocoelioxys) afer Lepeletier de Saint-Fargeau, 1841	Narat-Tyube Range, 42.9783°N, 47.2424°E	31.V.2019		1	M. Mokrousov	FSCV
Coelioxys (Allocoelioxys) afer Lepeletier de Saint-Fargeau, 1841	Samur Reserve, 3 km NW Primorsky, 41.8667°N, 48.5565°E	2–4.VII.2018		1	Yu. Astafurova	ZISP
Coelioxys (Allocoelioxys) afer Lepeletier de Saint-Fargeau, 1841	Samur Reserve, 3 km NW Primorsky, 41.8667°N, 48.5565°E	5.VI.2017	1		M. Mokrousov	CAFK
Coelioxys (Allocoelioxys) afer Lepeletier de Saint-Fargeau, 1841	Sarykum Sand Dune, 43.01°N, 47.237°E	26.VI.2018	1		M. Proshchalykin, V. Loktionov, M. Mokrousov	FSCV
Coelioxys (Allocoelioxys) afer Lepeletier de Saint-Fargeau, 1841	Sarykum Sand Dune, 43°00′08″N, 47°14′15″E	28–29.V.2019		1	M. Proshchalykin, V. Loktionov	FSCV
Coelioxys (Allocoelioxys) afer Lepeletier de Saint-Fargeau, 1841	Shura-Ozen River valley, 43°00′04″N, 47°14′29″E	21.VI.2012		2	A. Fateryga	CAFK
Coelioxys (Allocoelioxys) afer Lepeletier de Saint-Fargeau, 1841	Tsudakhar, 42°19′40″N, 47°09′48″E	10.VI.2019	1		A. Fateryga	CAFK
Coelioxys (Allocoelioxys) argenteus Lepeletier de Saint-Fargeau, 1841	12 km SSW Kizlyar	22–23.VII.2015	1		M. Proshchalykin, V. Loktionov, M. Mokrousov, S. Belokobylskij	FSCV
Coelioxys (Allocoelioxys) argenteus Lepeletier de Saint-Fargeau, 1841	20 km SSE Kochubey, 44.252144°N, 46.672758°E	6.VII.2018	1		Yu. Astafurova	CAFK
Coelioxys (Allocoelioxys) argenteus Lepeletier de Saint-Fargeau, 1841	20 km SSE Kochubey, 44.252144°N, 46.672758°E	6.VII.2018		1	M. Proshchalykin, V. Loktionov, M. Mokrousov	FSCV
Coelioxys (Allocoelioxys) argenteus Lepeletier de Saint-Fargeau, 1841	Derbent		1		Faust	ZISP	Coll. F. Morawitz
Coelioxys (Allocoelioxys) argenteus Lepeletier de Saint-Fargeau, 1841	Derbent			1		ZISP	Coll. F. Morawitz	constricta or argentea in Morawitz (1873)
Coelioxys (Allocoelioxys) brevis Eversmann, 1852	22 km SW Terekli-Mekteb, 44.043133°N, 45.648792°E	21–22.VI.2018		1	Yu. Astafurova	ZISP
Coelioxys (Allocoelioxys) brevis Eversmann, 1852	6 km SE Novokayakent	27.VI.2018		1	M. Proshchalykin, V. Loktionov, M. Mokrousov	FSCV
Coelioxys (Allocoelioxys) brevis Eversmann, 1852	7 km E Delichoban, 42°12′59″N, 48°10′58″E	30.V.2022		1	M. Proshchalykin	FSCV
Coelioxys (Allocoelioxys) brevis Eversmann, 1852	7 km E Delichoban, 42°12′59″N, 48°10′58″E	5.VI.2019	1	1	A. Fateryga	CAFK
Coelioxys (Allocoelioxys) brevis Eversmann, 1852	9 km SSE Kochubey	21–22.VII.2015		1	M. Proshchalykin, V. Loktionov, M. Mokrousov, S. Belokobylskij	FSCV
Coelioxys (Allocoelioxys) brevis Eversmann, 1852	Khotoch, 42°24′52″N, 46°57′10″E	17.VI.2023		1	M. Proshchalykin	FSCV
Coelioxys (Allocoelioxys) brevis Eversmann, 1852	Kufa, 6 km NW Rutul, 41.565178°N, 47.362029°E, 1500 m	29.VI–1.VII.2018	1		Yu. Astafurova	ZISP
Coelioxys (Allocoelioxys) brevis Eversmann, 1852	Narat-Tyube Range, 42°58′47″N, 47°14′40″E	19.VI.2021	1		A. Fateryga	CAFK
Coelioxys (Allocoelioxys) brevis Eversmann, 1852	Sarykum Sand Dune, 43.01°N, 47.237°E	23–24.VI.2018	2		M. Proshchalykin, V. Loktionov, M. Mokrousov	FSCV
Coelioxys (Allocoelioxys) brevis Eversmann, 1852	Sarykum Sand Dune, 43.01°N, 47.237°E	23–24.VI.2018		1	M. Proshchalykin, V. Loktionov, M. Mokrousov	FSCV
Coelioxys (Allocoelioxys) brevis Eversmann, 1852	Sarykum Sand Dune, 43.01°N, 47.237°E	26.VI.2018	1		M. Proshchalykin, V. Loktionov, M. Mokrousov	FSCV
Coelioxys (Allocoelioxys) caudatus Spinola, 1838	12 km SSW Kizlyar	22–23.VII.2015	1		M. Proshchalykin, V. Loktionov, M. Mokrousov, S. Belokobylskij	FSCV
Coelioxys (Allocoelioxys) caudatus Spinola, 1838	Sarykum Sand Dune, 43.01°N, 47.237°E	23–24.VI.2018		2	M. Proshchalykin, V. Loktionov, M. Mokrousov	FSCV
Coelioxys (Allocoelioxys) echinatus Förster, 1853	4 km SE Novokayakent, 42°22′09″N, 48°01′51″E	5.VI.2019		1	A. Fateryga	CAFK
Coelioxys (Allocoelioxys) haemorrhoa Förster, 1853	13 km NE Kochubey, 44.442994°N, 46.691969°E	18.VI.2018		1	M. Proshchalykin, V. Loktionov, M. Mokrousov	FSCV
Coelioxys (Allocoelioxys) haemorrhoa Förster, 1853	9 km SSE Kochubey	21–22.VII.2015		1	M. Proshchalykin, V. Loktionov, M. Mokrousov, S. Belokobylskij	FSCV
Coelioxys (Allocoelioxys) haemorrhoa Förster, 1853	Derbent			1		ZISP	Coll. F. Morawitz	Lectotype of Coelioxys pulchella Morawitz, 1873
Coelioxys (Allocoelioxys) polycentris Förster, 1853	13 km NE Kochubey, 44.442994°N, 46.691969°E	18.VI.2018		1	M. Proshchalykin, V. Loktionov, M. Mokrousov	FSCV
Coelioxys (Allocoelioxys) polycentris Förster, 1853	20 km SSE Kochubey, 44.252144°N, 46.672758°E	6.VII.2018	1		Yu. Astafurova	ZISP
Coelioxys (Allocoelioxys) polycentris Förster, 1853	23 km N Kochubey, 44.601125°N, 46.580994°E	17.VI.2018	1		M. Proshchalykin, V. Loktionov, M. Mokrousov	FSCV
Coelioxys (Allocoelioxys) polycentris Förster, 1853	23 km N Kochubey, 44.601125°N, 46.580994°E	17.VI.2018		2	Yu. Astafurova	ZISP
Coelioxys (Allocoelioxys) polycentris Förster, 1853	3 km SW Novoterechnoye, 43.995614°N, 47.326328°E	20.VI.2018	1		M. Proshchalykin, V. Loktionov, M. Mokrousov	FSCV
Coelioxys (Allocoelioxys) polycentris Förster, 1853	3 km SW Novoterechnoye, 43.995614°N, 47.326328°E	20.VI.2018	4	1	Yu. Astafurova	ZISP
Coelioxys (Allocoelioxys) polycentris Förster, 1853	9 km SSE Kochubey	21–22.VII.2015		1	M. Proshchalykin, V. Loktionov, M. Mokrousov, S. Belokobylskij	FSCV
Coelioxys (Allocoelioxys) polycentris Förster, 1853	Belidzhi, hot spring, 41°54′2″N, 48°26′14″E	10.VI.2023	1		T. Levchenko	CTLM	Lotus corniculatus
Coelioxys (Allocoelioxys) polycentris Förster, 1853	Derbent		1			ZISP	Coll. F. Morawitz	Paralectotype of Coelioxys conspersa Morawitz, 1873
Coelioxys (Allocoelioxys) polycentris Förster, 1853	Derbent		1			ZISP		Lectotype of Coelioxys conspersa Morawitz, 1873
Coelioxys (Allocoelioxys) polycentris Förster, 1853	Rubas River valley, 41°52′45″N, 48°16′14″E	25.VI.2021	1		A. Fateryga	CAFK	Zygophyllum fabago
Coelioxys (Coelioxys) quadridentatus (Linnaeus, 1758)	Dubki, 43°01′26″N, 46°49′30″E	31.V.2022	1		M. Proshchalykin	FSCV
Coelioxys (Coelioxys) quadridentatus (Linnaeus, 1758)	Tekipirkent, 41°20′18″N, 47°52′32″E	29.VI.2023	1		M. Proshchalykin	FSCV
Coelioxys (Coelioxys) quadridentatus (Linnaeus, 1758)	Tsudakhar, 42°20′15″N, 47°10′10″E	29.V.2022	1	2	A. Fateryga	CAFK
Coelioxys (Liothyrapis) decipiens (Spinola, 1838)	Kochubey, 44°23′N, 46°32′E	6.VII.2018	1	1	Yu. Astafurova	CAFK	Alhagi
Coelioxys (Liothyrapis) decipiens (Spinola, 1838)	Kochubey, 44°23′N, 46°32′E	6.VII.2018		1	Yu. Astafurova	ZISP	Alhagi
Coelioxys (Melissoctonia) conoideus (Illiger, 1806)	Derbent		1			ZISP	Coll. F. Morawitz
Coelioxys (Paracoelioxys) elongatus Lepeletier de Saint-Fargeau, 1841	7 km SE Gedzhykh, 42°03′52″N, 48°05′57″E	3.VI.2019	1		M. Proshchalykin, V. Loktionov	FSCV
Coelioxys (Paracoelioxys) inermis (Kirby, 1802)	12 km SSW Kizlyar	22–23.VII.2015	1		M. Proshchalykin, V. Loktionov, M. Mokrousov, S. Belokobylskij	FSCV
Coelioxys (Paracoelioxys) inermis (Kirby, 1802)	9 km SSE Kochubey	21–22.VII.2015		1	M. Proshchalykin, V. Loktionov, M. Mokrousov, S. Belokobylskij	FSCV
Coelioxys (Paracoelioxys) inermis (Kirby, 1802)	Narat-Tyube Range, 42°56′20″N, 47°23′30″E	21.VI.2021		1	S. Ivanov	CAFK
Coelioxys (Paracoelioxys) inermis (Kirby, 1802)	Tsudakhar, 42°19′43″N, 47°09′51″E	15.VI.2023		1	M. Proshchalykin	FSCV
Coelioxys (Paracoelioxys) inermis (Kirby, 1802)	Tsudakhar, 42°19′43″N, 47°09′51″E	28–29.V.2022		1	M. Proshchalykin	FSCV
Coelioxys (Paracoelioxys) mandibularis Nylander, 1848	Tekipirkent, 41°20′18″N, 47°52′32″E	29.VI.2023	3		A. Fateryga	CAFK
Coelioxys (Paracoelioxys) mandibularis Nylander, 1848	Tsudakhar, 42°19′43″N, 47°09′51″E	15.VI.2023		1	M. Proshchalykin	FSCV
Coelioxys (Rozeniana) aurolimbatus Förster, 1853	Caucas. Curusch			1		ZISP	Coll. F. Morawitz	recurva in Morawitz (1873)
Coelioxys (Rozeniana) aurolimbatus Förster, 1853	Gunib, Forsh Street, 42°23′23.6″N, 46°57′44.9″E	11.VII.2022		1	T. Levchenko	CTLM	Marrubium
Coelioxys (Rozeniana) aurolimbatus Förster, 1853	Tsudakhar, 42°20′15″N, 47°10′10″E	18.VI.2023		1	M. Proshchalykin	FSCV
Coelioxys (Rozeniana) aurolimbatus Förster, 1853	Vicinity of Maydanskoye, 42°35′39″N, 46°58′17″E	19.VI.2023		5	M. Proshchalykin	FSCV
Coelioxys (Rozeniana) rufescens Lepeletier de Saint-Fargeau & Audinet-Serville, 1825	3 km NW Khotoch, 42°25′38″N, 46°55′44″E	17.VI.2023		1	A. Fateryga	CAFK	Cynoglossum officinale
Coelioxys (Rozeniana) rufescens Lepeletier de Saint-Fargeau & Audinet-Serville, 1825	Derbent, S slope of Naryn-Kala	15.VII.2022	1		T. Levchenko	CTLM
Coelioxys (Rozeniana) rufescens Lepeletier de Saint-Fargeau & Audinet-Serville, 1825	Sarykum Sand Dune, 43.01°N, 47.237°E	23–24.VI.2018	1		M. Proshchalykin, V. Loktionov, M. Mokrousov	FSCV
Coelioxys (Rozeniana) rufescens Lepeletier de Saint-Fargeau & Audinet-Serville, 1825	Sarykum Sand Dune, 43°00′08″N, 47°14′15″E	28–29.V.2019	4	2	M. Proshchalykin, V. Loktionov	FSCV
Coelioxys (Rozeniana) rufescens Lepeletier de Saint-Fargeau & Audinet-Serville, 1825	Tsudakhar, 42°20′15″N, 47°10′10″E	18.VI.2023	1		M. Proshchalykin	FSCV
Eoanthidium (Eoanthidium) clypeare (Morawitz, 1873)	Derbent		1			ZISP		Holotype
Heriades (Heriades) crenulata Nylander, 1856	6 km SW Gubden, 42.544494°N, 47.499833°E	25.VI.2018		1	M. Proshchalykin, V. Loktionov, M. Mokrousov	FSCV
Heriades (Heriades) crenulata Nylander, 1856	Derbent, 42.09845°N, 48.28813°E	28–29.VI.2018		2	M. Proshchalykin, V. Loktionov, M. Mokrousov	FSCV
Heriades (Heriades) crenulata Nylander, 1856	Derbent, 42.09845°N, 48.28813°E	28–29.VI.2018		3	Yu. Astafurova	ZISP
Heriades (Heriades) crenulata Nylander, 1856	Derbent, railroad to the north from the fortress wall	4.VII.2022	2	1	T. Levchenko	CTLM	Centaurea diffusa
Heriades (Heriades) crenulata Nylander, 1856	Derbent, railroad to the north from the fortress wall	8.VI.2023		1	T. Levchenko	CTLM	Medicago lessingii
Heriades (Heriades) crenulata Nylander, 1856	Derbent, railroad to the north from the fortress wall	9.VII.2022	3		T. Levchenko	CTLM	Centaurea diffusa
Heriades (Heriades) crenulata Nylander, 1856	Derbent, railroad to the north from the fortress wall	9.VII.2022		2	T. Levchenko	CTLM	Centaurea diffusa
Heriades (Heriades) crenulata Nylander, 1856	Derbent, slope above Naryn-Kala, 42°02′54.1″N, 48°16′21.6″E	10.VII.2022		3	T. Levchenko	CTLM	Centaurea solstitialis
Heriades (Heriades) crenulata Nylander, 1856	Dubki, 43°01′26″N, 46°49′30″E	19.VII.2022		2	M. Proshchalykin	FSCV
Heriades (Heriades) crenulata Nylander, 1856	Gunib, Forsh Street, 42°23′23.6″N, 46°57′44.9″E	11.VII.2022		1	T. Levchenko	CTLM	Marrubium
Heriades (Heriades) crenulata Nylander, 1856	Sarykum Sand Dune, 43.01°N, 47.237°E	26.VI.2018		1	M. Proshchalykin, V. Loktionov, M. Mokrousov	FSCV
Heriades (Heriades) crenulata Nylander, 1856	Talgi, 42.876294°N, 47.440111°E	25.VI.2018	2	3	Yu. Astafurova	ZISP
Heriades (Heriades) crenulata Nylander, 1856	Talgi, 42.876294°N, 47.440111°E	25.VI.2018		16	M. Proshchalykin, V. Loktionov, M. Mokrousov	FSCV
Heriades (Heriades) crenulata Nylander, 1856	Vicinity of Ikra, 41°33′14″N, 48°00′18″E	27.VI.2021		1	S. Ivanov	CAFK	Senecio
Heriades (Heriades) crenulata Nylander, 1856	Vicinity of Talgi, 42°52′36″N, 47°26′42″E	12.VI.2019		1	A. Fateryga	CAFK
Heriades (Heriades) rubicola Pérez, 1890	13 km NE Kochubey, 44.442994°N, 46.691969°E	18.VI.2018	25	11	Yu. Astafurova	ZISP
Heriades (Heriades) rubicola Pérez, 1890	13 km NE Kochubey, 44.442994°N, 46.691969°E	6.VII.2018	27	4	M. Proshchalykin, V. Loktionov, M. Mokrousov	FSCV
Heriades (Heriades) rubicola Pérez, 1890	3 km SW Novoterechnoye, 43.995614°N, 47.326328°E	20.VI.2018	1		Yu. Astafurova	ZISP
Heriades (Heriades) rubicola Pérez, 1890	8 km SE Staroterechnoye, 43.792806°N, 47.527549°E	19.VI.2018	1		Yu. Astafurova	ZISP
Heriades (Heriades) rubicola Pérez, 1890	Izberbash, 42.587°N, 47.8202°E	27.VI.2018	2	1	M. Proshchalykin, V. Loktionov, M. Mokrousov	FSCV
Heriades (Heriades) rubicola Pérez, 1890	Kamyshchay River valley	13.VI.2018	2		A. Fateryga	CAFK	Acroptilon repens
Heriades (Heriades) rubicola Pérez, 1890	Kamyshchay River valley, 41°54′33″N, 48°13′47″E	25.VI.2021	1		A. Fateryga	CAFK
Heriades (Heriades) rubicola Pérez, 1890	Rubas River valley, 41°52′45″N, 48°16′14″E	2.VI.2019		3	M. Proshchalykin, V. Loktionov	FSCV
Heriades (Heriades) truncorum (Linnaeus, 1758)	6 km SW Gubden, 42.544494°N, 47.499833°E	25.VI.2018	2		M. Proshchalykin, V. Loktionov, M. Mokrousov	FSCV
Heriades (Heriades) truncorum (Linnaeus, 1758)	6 km SW Gubden, 42.544494°N, 47.499833°E	25.VI.2018		1	Yu. Astafurova	ZISP
Heriades (Heriades) truncorum (Linnaeus, 1758)	Arakani, 42°36′42″N, 46°59′36″E	22.VI.2023		2	M. Proshchalykin	FSCV
Heriades (Heriades) truncorum (Linnaeus, 1758)	Khotoch, 42°24′52″N, 46°57′10″E	17.VI.2023		2	M. Proshchalykin	FSCV
Heriades (Heriades) truncorum (Linnaeus, 1758)	Kufa, 6 km NW Rutul, 41.565178°N, 47.362029°E, 1500 m	1.VII.2018		1	M. Proshchalykin, V. Loktionov, M. Mokrousov	FSCV
Heriades (Heriades) truncorum (Linnaeus, 1758)	Kufa, 6 km NW Rutul, 41.565178°N, 47.362029°E, 1500 m	29.VI–1.VII.2018		1	Yu. Astafurova	ZISP
Heriades (Heriades) truncorum (Linnaeus, 1758)	Kufa, 6 km NW Rutul, 41.565178°N, 47.362029°E, 1500 m	30.VI.2018		1	Yu. Astafurova	ZISP
Heriades (Heriades) truncorum (Linnaeus, 1758)	Talgi, 42.876294°N, 47.440111°E	25.VI.2018	2		M. Proshchalykin, V. Loktionov, M. Mokrousov	FSCV
Heriades (Heriades) truncorum (Linnaeus, 1758)	Tsudakhar, 42°19′43″N, 47°09′51″E	15.VI.2023		2	M. Proshchalykin	FSCV
Heriades (Heriades) truncorum (Linnaeus, 1758)	Tsudakhar, 42°20′15″N, 47°10′10″E	18.VI.2023		1	M. Proshchalykin	FSCV
Heriades (Heriades) truncorum (Linnaeus, 1758)	Vicinity of Ikra, 41°33′14″N, 48°00′18″E	27.VI.2021	4		S. Ivanov	CAFK	Senecio
Heriades (Heriades) truncorum (Linnaeus, 1758)	Vicinity of Maydanskoye, 42°35′39″N, 46°58′17″E	19.VI.2023		2	M. Proshchalykin	FSCV
Heriades sp.	Vicinity of Talgi, 42°52′36″N, 47°26′42″E	13.VI.2021	1		A. Fateryga	ETHZ	Teucrium canum
Hoplitis (Alcidamea) acuticornis (Dufour & Perris, 1840)	5 km N Darvag	14.VI.2018	1		A. Fateryga	CAFK	Securigera varia
Hoplitis (Alcidamea) acuticornis (Dufour & Perris, 1840)	5 km NW Talgi, 42°53′02″N, 47°24′17″E	31.V.2019	3		M. Proshchalykin, V. Loktionov	FSCV
Hoplitis (Alcidamea) acuticornis (Dufour & Perris, 1840)	7 km SE Gedzhykh, 42°03′52″N, 48°05′57″E	3.VI.2019	2		A. Fateryga	CAFK
Hoplitis (Alcidamea) acuticornis (Dufour & Perris, 1840)	7 km SE Gedzhykh, 42°03′52″N, 48°05′57″E	3.VI.2019	2		M. Proshchalykin, V. Loktionov	FSCV
Hoplitis (Alcidamea) acuticornis (Dufour & Perris, 1840)	Dubki, 43°01′44″N, 46°50′32″E	28.V.2019	1		M. Proshchalykin, V. Loktionov	FSCV
Hoplitis (Alcidamea) acuticornis (Dufour & Perris, 1840)	Vicinity of Kurush, 41°15′59″N, 47°49′33″E	26.VI.2023	1		M. Proshchalykin	FSCV
Hoplitis (Alcidamea) acuticornis (Dufour & Perris, 1840)	Vicinity of Talgi, 42°52′36″N, 47°26′42″E	21.V.2022		1	A. Fateryga	CAFK
Hoplitis (Alcidamea) campanularis (Morawitz, 1877)	Dubki, Sulak River, 43°01′50″N, 46°49′29″E	31.V.2023		1	T. Levchenko	CTLM	Campanula
Hoplitis (Alcidamea) campanularis (Morawitz, 1877)	Vicinity of Talgi, 42°52′36″N, 47°26′42″E	21.V.2022	1	1	D. Puzanov	CAFK
Hoplitis (Alcidamea) campanularis (Morawitz, 1877)	Vicinity of Talgi, 42°52′36″N, 47°26′42″E	21.V.2022		1	A. Fateryga	CAFK
Hoplitis (Alcidamea) caucasica (Friese, 1920)	Tsudakhar, 42°19′43″N, 47°09′51″E	15.VI.2023	1		M. Proshchalykin	CAFK
Hoplitis (Alcidamea) caucasica (Friese, 1920)	Tsudakhar, 42°19′43″N, 47°09′51″E	15.VI.2023	1		M. Proshchalykin	ETHZ
Hoplitis (Alcidamea) curvipes (Morawitz, 1871)	Narat-Tyube Range, 42°56′20″N, 47°23′30″E	11.VI.2021		4	A. Fateryga	CAFK	Allium rotundum s.l.
Hoplitis (Alcidamea) curvipes (Morawitz, 1871)	Narat-Tyube Range, 42°56′20″N, 47°23′30″E	17.VI.2021		1	A. Fateryga	CAFK	Origanum vulgare
Hoplitis (Alcidamea) curvipes (Morawitz, 1871)	Talgi, 42.876294°N, 47.440111°E	25.VI.2018	1		M. Proshchalykin, V. Loktionov, M. Mokrousov	ETHZ
Hoplitis (Alcidamea) leucomelana (Kirby, 1802)	1.5 km SE Pionerny, 43°03′36″N, 46°51′09″E	28.V.2019	1		M. Proshchalykin, V. Loktionov	FSCV
Hoplitis (Alcidamea) leucomelana (Kirby, 1802)	3 km NW Khotoch, 42°25′38″N, 46°55′44″E	17.VI.2023		3	A. Fateryga	CAFK
Hoplitis (Alcidamea) leucomelana (Kirby, 1802)	5 km NW Talgi, 42°53′02″N, 47°24′17″E	31.V.2019		1	M. Proshchalykin, V. Loktionov	FSCV
Hoplitis (Alcidamea) leucomelana (Kirby, 1802)	6 km NW Chirkey, 43°00′10″N, 46°53′51″E	26.V.2022		1	M. Proshchalykin	FSCV
Hoplitis (Alcidamea) leucomelana (Kirby, 1802)	7 km E Delichoban, 42°12′59″N, 48°10′58″E	5.VI.2019	1		M. Proshchalykin, V. Loktionov	FSCV
Hoplitis (Alcidamea) leucomelana (Kirby, 1802)	Derbent		1			ZISP	Coll. F. Morawitz	parvula in Morawitz (1873)
Hoplitis (Alcidamea) leucomelana (Kirby, 1802)	Derbent, 42.09845°N, 48.28813°E	28–29.VI.2018	2	1	Yu. Astafurova	ZISP
Hoplitis (Alcidamea) leucomelana (Kirby, 1802)	Derbent, railroad to the north from the fortress wall	4.VII.2022	2		T. Levchenko	CTLM	Medicago lessingii
Hoplitis (Alcidamea) leucomelana (Kirby, 1802)	Derbent, railroad to the north from the fortress wall	8.VI.2023	1		T. Levchenko	CTLM	Convolvulus arvensis
Hoplitis (Alcidamea) leucomelana (Kirby, 1802)	Dubki, 43°01′44″N, 46°50′32″E	28.V.2019		1	M. Proshchalykin, V. Loktionov	FSCV
Hoplitis (Alcidamea) leucomelana (Kirby, 1802)	Gunib, Mountain Botanical Garden, 42°24′09.4″N, 46°54′48.6″E	4.VI.2023		1	T. Levchenko	CTLM	Taraxacum
Hoplitis (Alcidamea) leucomelana (Kirby, 1802)	Khotoch, 42°24′52″N, 46°57′10″E	17.VI.2023	1	1	A. Fateryga	CAFK
Hoplitis (Alcidamea) leucomelana (Kirby, 1802)	Khotoch, 42°24′52″N, 46°57′10″E	17.VI.2023	3	1	M. Proshchalykin	FSCV
Hoplitis (Alcidamea) leucomelana (Kirby, 1802)	Kufa, 6 km NW Rutul, 41.565178°N, 47.362029°E, 1500 m	29.VI–1.VII.2018	1		Yu. Astafurova	ZISP
Hoplitis (Alcidamea) leucomelana (Kirby, 1802)	Miskindzha, 41°25′23″N, 47°51′44″E	4.VI.2019		3	M. Proshchalykin, V. Loktionov	FSCV
Hoplitis (Alcidamea) leucomelana (Kirby, 1802)	Sarykum Sand Dune, 43.01°N, 47.237°E	26.VI.2018	1		Yu. Astafurova	ZISP
Hoplitis (Alcidamea) leucomelana (Kirby, 1802)	Sarykum Sand Dune, 43°00′08″N, 47°14′15″E	28–29.V.2019	1		M. Proshchalykin, V. Loktionov	FSCV
Hoplitis (Alcidamea) leucomelana (Kirby, 1802)	Tekipirkent, 41°20′18″N, 47°52′32″E	29.VI.2023		1	A. Fateryga	CAFK
Hoplitis (Alcidamea) leucomelana (Kirby, 1802)	Tsudakhar, 42°19′40″N, 47°09′48″E	1.VI.2019		2	M. Proshchalykin, V. Loktionov	FSCV
Hoplitis (Alcidamea) leucomelana (Kirby, 1802)	Tsudakhar, 42°19′40″N, 47°09′48″E	10.VI.2019		3	A. Fateryga	CAFK
Hoplitis (Alcidamea) leucomelana (Kirby, 1802)	Tsudakhar, 42°19′40″N, 47°09′48″E	11.VI.2019		1	A. Fateryga	CAFK	Thymus
Hoplitis (Alcidamea) leucomelana (Kirby, 1802)	Tsudakhar, 42°19′40″N, 47°09′48″E	20.VI.2021		2	S. Ivanov	CAFK
Hoplitis (Alcidamea) leucomelana (Kirby, 1802)	Tsudakhar, 42°19′43″N, 47°09′51″E	15.VI.2023	7	12	M. Proshchalykin	FSCV
Hoplitis (Alcidamea) leucomelana (Kirby, 1802)	Tsudakhar, 42°19′43″N, 47°09′51″E	28–29.V.2022		1	M. Proshchalykin	FSCV
Hoplitis (Alcidamea) leucomelana (Kirby, 1802)	Tsudakhar, 42°19′43″N, 47°09′51″E	29.V.2022	2		A. Fateryga	CAFK
Hoplitis (Alcidamea) leucomelana (Kirby, 1802)	Tsudakhar, 42°20′15″N, 47°10′10″E	18.VI.2023		7	M. Proshchalykin	FSCV
Hoplitis (Alcidamea) leucomelana (Kirby, 1802)	Tsudakhar, 42°20′15″N, 47°10′10″E	29.V.2022		1	A. Fateryga	CAFK
Hoplitis (Alcidamea) leucomelana (Kirby, 1802)	Tsudakhar, Mountain Botanical Garden	23.VI.2018	1		A. Fateryga	CAFK
Hoplitis (Alcidamea) leucomelana (Kirby, 1802)	Vicinity of Gubden, 42°34′23″N, 47°33′01″E	14.VI.2023	1		M. Proshchalykin	FSCV
Hoplitis (Alcidamea) leucomelana (Kirby, 1802)	Vicinity of Gubden, 42°34′23″N, 47°33′01″E	2.VI.2022		2	A. Fateryga	CAFK
Hoplitis (Alcidamea) leucomelana (Kirby, 1802)	Vicinity of Maydanskoye, 42°35′39″N, 46°58′17″E	19.VI.2023		1	M. Proshchalykin	FSCV
Hoplitis (Alcidamea) ozbeki Tkalců, 2000	3 km NW Khotoch, 42°25′38″N, 46°55′44″E	17.VI.2023	1	1	A. Fateryga	CAFK	Medicago glutinosa
Hoplitis (Alcidamea) praestans (Morawitz, 1893)	Novo-Zobutli, 43°03′46″N, 46°50′42″E	2.VI.2023	1		T. Levchenko	CTLM	Campanula daghestanica
Hoplitis (Alcidamea) praestans (Morawitz, 1893)	Tsudakhar, 42°19′43″N, 47°09′51″E	15.VI.2023		3	M. Proshchalykin	FSCV
Hoplitis (Alcidamea) praestans (Morawitz, 1893)	Tsudakhar, 42°20′15″N, 47°10′10″E	29.V.2022	1		A. Fateryga	CAFK
Hoplitis (Alcidamea) praestans (Morawitz, 1893)	Vicinity of Talgi, 42°52′36″N, 47°26′42″E	21.V.2022		1	A. Fateryga	CAFK
Hoplitis (Alcidamea) scita (Eversmann, 1852)	Gunib, Mountain Botanical Garden, 42°24′09.4″N, 46°54′48.6″E	4.VI.2023		1	T. Levchenko	CTLM	Astragalus buschiorum
Hoplitis (Alcidamea) scita (Eversmann, 1852)	Vicinity of Kurush, 41°15′59″N, 47°49′33″E	26.VI.2021	1		A. Fateryga	ETHZ
Hoplitis (Alcidamea) scita (Eversmann, 1852)	Vicinity of Kurush, 41°15′59″N, 47°49′33″E	26.VI.2023	1	2	A. Fateryga	CAFK
Hoplitis (Alcidamea) scita (Eversmann, 1852)	Vicinity of Kurush, 41°15′59″N, 47°49′33″E	26.VI.2023		1	A. Fateryga	CAFK
Hoplitis (Alcidamea) scita (Eversmann, 1852)	Vicinity of Kurush, 41°15′59″N, 47°49′33″E	26.VI.2023		1	A. Fateryga	ETHZ
Hoplitis (Alcidamea) tridentata (Dufour & Perris, 1840)	2 km SE Novo-Zubutli, 43°02′59″N, 46°51′37″E	26.V.2022		1	A. Fateryga	CAFK
Hoplitis (Alcidamea) tridentata (Dufour & Perris, 1840)	20 km SSE Kochubey, 44.252144°N, 46.672758°E	6.VII.2018	1		Yu. Astafurova	ZISP
Hoplitis (Alcidamea) tridentata (Dufour & Perris, 1840)	5 km N Darvag	14.VI.2018	1		A. Fateryga	CAFK	Echium biebersteinii
Hoplitis (Alcidamea) tridentata (Dufour & Perris, 1840)	5 km SE Novokayakent, 42°21′17″N, 48°03′12″E	23.VI.2023		1	M. Proshchalykin	FSCV
Hoplitis (Alcidamea) tridentata (Dufour & Perris, 1840)	7 km E Delichoban, 42°12′59″N, 48°10′58″E	5.VI.2019		2	M. Proshchalykin, V. Loktionov	FSCV
Hoplitis (Alcidamea) tridentata (Dufour & Perris, 1840)	7 km SE Gedzhykh, 42°03′52″N, 48°05′57″E	3.VI.2019	2		A. Fateryga	CAFK
Hoplitis (Alcidamea) tridentata (Dufour & Perris, 1840)	7 km SE Gedzhykh, 42°03′52″N, 48°05′57″E	3.VI.2019		2	M. Proshchalykin, V. Loktionov	FSCV
Hoplitis (Alcidamea) tridentata (Dufour & Perris, 1840)	Belidzhi, hot spring, 41°54′42″N, 48°26′56″E	10.VI.2023		1	T. Levchenko	CTLM	Lotus corniculatus
Hoplitis (Alcidamea) tridentata (Dufour & Perris, 1840)	Izberbash, 42.587°N, 47.8202°E	27.VI.2018	1	2	M. Proshchalykin, V. Loktionov, M. Mokrousov	FSCV
Hoplitis (Alcidamea) tridentata (Dufour & Perris, 1840)	Kamyshchay River valley, 41°54′33″N, 48°13′47″E	9.VI.2019	1		A. Fateryga	CAFK
Hoplitis (Alcidamea) tridentata (Dufour & Perris, 1840)	Khlyut, 41°30′24″N, 47°31′09″E	4.VI.2019	3		M. Proshchalykin, V. Loktionov	FSCV
Hoplitis (Alcidamea) tridentata (Dufour & Perris, 1840)	Rubas River valley, 41°52′45″N, 48°16′14″E	25.VI.2021		1	A. Fateryga	CAFK
Hoplitis (Alcidamea) tridentata (Dufour & Perris, 1840)	Samur Reserve, 3 km NW Primorsky, 41.8667°N, 48.5565°E	2–4.VII.2018	5		Yu. Astafurova	ZISP
Hoplitis (Alcidamea) tridentata (Dufour & Perris, 1840)	Sarykum Sand Dune, 43.01°N, 47.237°E	29.V.2019	1		M. Mokrousov	FSCV
Hoplitis (Alcidamea) tridentata (Dufour & Perris, 1840)	Shura-Ozen River valley, 43°00′04″N, 47°14′29″E	21.VI.2021	1		A. Fateryga	CAFK	Lotus
Hoplitis (Alcidamea) tridentata (Dufour & Perris, 1840)	Tsudakhar, 42°19′43″N, 47°09′51″E	15.VI.2023		1	M. Proshchalykin	FSCV
Hoplitis (Anthocopa) caucasicola Müller, 2012	Gunib, Mountain Botanical Garden, 42°24′09.1″N, 46°55′09.2″E	12.VII.2022	1		T. Levchenko	ETHZ	At nest
Hoplitis (Anthocopa) jakovlevi (Radoszkowski, 1874)	Sarykum Sand Dune, 43.01°N, 47.237°E	23–24.VI.2018	3		Yu. Astafurova	ZISP
Hoplitis (Anthocopa) jakovlevi (Radoszkowski, 1874)	Sarykum Sand Dune, 43.01°N, 47.237°E	26.VI.2018		1	Yu. Astafurova	ZISP
Hoplitis (Anthocopa) mocsaryi (Friese, 1895)	Dubki, Sulak River, 43°01′50″N, 46°49′29″E	31.V.2023	1	1	T. Levchenko	CTLM	Linum tauricum
Hoplitis (Anthocopa) papaveris (Latreille, 1799)	4 km SE Novokayakent, 42°22′09″N, 48°01′51″E	5.VI.2019	1		A. Fateryga	CAFK
Hoplitis (Anthocopa) papaveris (Latreille, 1799)	Gunib, Mountain Botanical Garden, 42°23′54.7″N, 46°55′32.2″E	13.VII.2022	1		T. Levchenko	CTLM	Carduus
Hoplitis (Anthocopa) papaveris (Latreille, 1799)	Gunib, Mountain Botanical Garden, 42°24′09.1″N, 46°55′09.2″E	13.VII.2022	1		T. Levchenko	CTLM
Hoplitis (Anthocopa) papaveris (Latreille, 1799)	Kamyshchay River valley, 41°54′33″N, 48°13′47″E	30.V.2022	1		A. Fateryga	CAFK
Hoplitis (Anthocopa) papaveris (Latreille, 1799)	Miskindzha, 41°25′23″N, 47°51′44″E	4.VI.2019	1		A. Fateryga	CAFK
Hoplitis (Anthocopa) papaveris (Latreille, 1799)	Tekipirkent, 41°20′18″N, 47°52′32″E	29.VI.2023	1		A. Fateryga	CAFK
Hoplitis (Anthocopa) papaveris (Latreille, 1799)	Tsudakhar, 42°19′43″N, 47°09′51″E	28–29.V.2022		1	M. Proshchalykin	CAFK
Hoplitis (Anthocopa) perezi (Ferton, 1895)	7 km SE Gedzhykh, 42°03′52″N, 48°05′57″E	3.VI.2019	1	1	M. Proshchalykin, V. Loktionov	FSCV
Hoplitis (Anthocopa) perezi (Ferton, 1895)	Derbent, railroad to the north from the fortress wall	4.VII.2022		1	T. Levchenko	CTLM	Convolvulus arvensis
Hoplitis (Hoplitis) adunca (Panzer, 1798)	Arakani, 42°36′42″N, 46°59′36″E	22.VI.2023	10	1	M. Proshchalykin	FSCV
Hoplitis (Hoplitis) adunca (Panzer, 1798)	Dubki, 43°01′26″N, 46°49′30″E	21.VI.2023		3	M. Proshchalykin	FSCV
Hoplitis (Hoplitis) adunca (Panzer, 1798)	Dubki, 43°01′26″N, 46°49′30″E	31.V.2022		1	M. Proshchalykin	FSCV
Hoplitis (Hoplitis) adunca (Panzer, 1798)	Dubki, Sulak River, 43°01′15″N 46°50′09″E	31.V.2023		2	T. Levchenko	CTLM	Echium vulgare
Hoplitis (Hoplitis) adunca (Panzer, 1798)	Gunib, Forsh Street, 42°23′23.6″N, 46°57′44.9″E	11.VII.2022		1	T. Levchenko	CTLM	Cirsium echinus
Hoplitis (Hoplitis) adunca (Panzer, 1798)	Gunib, Mountain Botanical Garden, 42°23′54.7″N, 46°55′32.2″E	13.VII.2022		1	T. Levchenko	CTLM	Echium vulgare
Hoplitis (Hoplitis) adunca (Panzer, 1798)	Gunib, Mountain Botanical Garden, 42°24′09.4″N, 46°54′48.6″E	4.VI.2023		1	T. Levchenko	CTLM	Salvia canescens
Hoplitis (Hoplitis) adunca (Panzer, 1798)	Gunib, Victory Park, 42°23′09.2″N, 46°57′52″E	7.VI.2023	1		T. Levchenko	CTLM	Psephellus
Hoplitis (Hoplitis) adunca (Panzer, 1798)	Khlyut, 41°30′24″N, 47°31′09″E	4.VI.2019		1	A. Fateryga	CAFK
Hoplitis (Hoplitis) adunca (Panzer, 1798)	Khlyut, 41°30′24″N, 47°31′09″E	4.VI.2019		3	M. Proshchalykin, V. Loktionov	FSCV
Hoplitis (Hoplitis) adunca (Panzer, 1798)	Kufa, 6 km NW Rutul, 41.565178°N, 47.362029°E, 1500 m	1.VII.2018	14	15	M. Proshchalykin, V. Loktionov, M. Mokrousov	FSCV
Hoplitis (Hoplitis) adunca (Panzer, 1798)	Kufa, 6 km NW Rutul, 41.565178°N, 47.362029°E, 1500 m	30.VI.2018	1	5	Yu. Astafurova	ZISP
Hoplitis (Hoplitis) adunca (Panzer, 1798)	Maydanskoye, 42°36′07″N, 46°58′13″E	28.V.2022	1		A. Fateryga	CAFK	Echium vulgare
Hoplitis (Hoplitis) adunca (Panzer, 1798)	Samur Reserve, 3 km NW Primorsky, 41.8667°N, 48.5565°E	2–4.VII.2018		1	Yu. Astafurova	ZISP
Hoplitis (Hoplitis) adunca (Panzer, 1798)	Tsudakhar, 42°19′40″N, 47°09′48″E	1.VI.2019		1	M. Proshchalykin, V. Loktionov	FSCV
Hoplitis (Hoplitis) adunca (Panzer, 1798)	Tsudakhar, 42°19′40″N, 47°09′48″E	20.VI.2021	2		A. Fateryga	CAFK
Hoplitis (Hoplitis) adunca (Panzer, 1798)	Tsudakhar, 42°19′43″N, 47°09′51″E	15.VI.2023	2		A. Fateryga	CAFK	Echium vulgare
Hoplitis (Hoplitis) adunca (Panzer, 1798)	Tsudakhar, 42°19′43″N, 47°09′51″E	15.VI.2023	15	1	M. Proshchalykin	FSCV
Hoplitis (Hoplitis) adunca (Panzer, 1798)	Tsudakhar, 42°19′43″N, 47°09′51″E	28.V.2022	1	2	A. Fateryga	CAFK
Hoplitis (Hoplitis) adunca (Panzer, 1798)	Tsudakhar, 42°19′43″N, 47°09′51″E	28–29.V.2022	1	2	M. Proshchalykin	FSCV
Hoplitis (Hoplitis) adunca (Panzer, 1798)	Tsudakhar, 42°20′15″N, 47°10′10″E	24.VI.2023	2		M. Proshchalykin	FSCV
Hoplitis (Hoplitis) adunca (Panzer, 1798)	Vicinity of Maydanskoye, 42°35′39″N, 46°58′17″E	19.VI.2023		1	A. Fateryga	CAFK	Echium vulgare
Hoplitis (Hoplitis) adunca (Panzer, 1798)	Vicinity of Sulak, 43°15′00″N, 47°30′53″E	1.VI.2022		1	M. Proshchalykin	FSCV
Hoplitis (Hoplitis) anthocopoides (Schenck, 1853)	Dubki, Sulak River, 43°01′15″N 46°50′09″E	31.V.2023	1	1	T. Levchenko	CTLM	Echium vulgare
Hoplitis (Hoplitis) astragali Fateryga, Müller & Proshchalykin, 2023	6 km NW Chirkey, 43°00′10″N, 46°53′51″E	26.V.2022	2	2	M. Proshchalykin	ETHZ		Paratypes
Hoplitis (Hoplitis) astragali Fateryga, Müller & Proshchalykin, 2023	6 km NW Chirkey, 43°00′10″N, 46°53′51″E	26.V.2022	5		M. Proshchalykin	FSCV		Paratypes
Hoplitis (Hoplitis) astragali Fateryga, Müller & Proshchalykin, 2023	6 km NW Chirkey, 43°00′10″N, 46°53′51″E	26.VI.2022		4	A. Fateryga	ETHZ		Paratypes
Hoplitis (Hoplitis) astragali Fateryga, Müller & Proshchalykin, 2023	6 km NW Chirkey, 43°00′10″N, 46°53′51″E	27.VI.2022	1		A. Fateryga	ETHZ		Paratype
Hoplitis (Hoplitis) astragali Fateryga, Müller & Proshchalykin, 2023	6 km NW Chirkey, 43°00′10″N, 46°53′51″E	27.VI.2022		1	A. Fateryga	CAFK		Paratype
Hoplitis (Hoplitis) astragali Fateryga, Müller & Proshchalykin, 2023	6 km NW Chirkey, 43°00′10″N, 46°53′51″E	27.VI.2022		2	A. Fateryga	CAFK	Astragalus bungeanus	Paratypes
Hoplitis (Hoplitis) astragali Fateryga, Müller & Proshchalykin, 2023	6 km NW Chirkey, 43°00′10″N, 46°53′51″E	31.V.2022→18.VI.2024	1		A. Fateryga	CAFK	From nest
Hoplitis (Hoplitis) astragali Fateryga, Müller & Proshchalykin, 2023	6 km NW Chirkey, 43°00′10″N, 46°53′51″E	31.V.2022→V.2024		1	A. Fateryga	CAFK	From nest
Hoplitis (Hoplitis) astragali Fateryga, Müller & Proshchalykin, 2023	6 km NW Chirkey, 43°00′10″N, 46°53′51″E	31.V.2022→VI.2023	2	2	A. Fateryga	CAFK	From nests
Hoplitis (Hoplitis) astragali Fateryga, Müller & Proshchalykin, 2023	Sarykum Sand Dune, 43.01°N, 47.237°E	30.V.2019	2		M. Mokrousov	CAFK		Paratypes
Hoplitis (Hoplitis) astragali Fateryga, Müller & Proshchalykin, 2023	Sarykum Sand Dune, 43°00′08″N, 47°14′15″E	28–29.V.2019	8	1	M. Proshchalykin, V. Loktionov	FSCV		Paratypes
Hoplitis (Hoplitis) astragali Fateryga, Müller & Proshchalykin, 2023	Tsudakhar, 42°19′40″N, 47°09′48″E	1.VI.2019	2		M. Proshchalykin, V. Loktionov	FSCV		Paratypes
Hoplitis (Hoplitis) astragali Fateryga, Müller & Proshchalykin, 2023	Tsudakhar, 42°19′40″N, 47°09′48″E	1.VI.2019		1	A. Fateryga	ETHZ		Paratype
Hoplitis (Hoplitis) astragali Fateryga, Müller & Proshchalykin, 2023	Tsudakhar, 42°19′40″N, 47°09′48″E	1.VI.2019		2	A. Fateryga	ETHZ		Paratypes
Hoplitis (Hoplitis) astragali Fateryga, Müller & Proshchalykin, 2023	Tsudakhar, 42°19′40″N, 47°09′48″E	1.VI.2019		2	A. Fateryga	ZISP		Paratypes
Hoplitis (Hoplitis) astragali Fateryga, Müller & Proshchalykin, 2023	Tsudakhar, 42°19′40″N, 47°09′48″E	10.VI.2019	3		A. Fateryga	ZISP	Astragalus haesitabundus	Paratypes
Hoplitis (Hoplitis) astragali Fateryga, Müller & Proshchalykin, 2023	Tsudakhar, 42°19′40″N, 47°09′48″E	10.VI.2019	3		A. Fateryga	ZISP	Near clay cliff	Paratypes
Hoplitis (Hoplitis) astragali Fateryga, Müller & Proshchalykin, 2023	Tsudakhar, 42°19′40″N, 47°09′48″E	10.VI.2019		1	A. Fateryga	ZISP		Holotype
Hoplitis (Hoplitis) astragali Fateryga, Müller & Proshchalykin, 2023	Tsudakhar, 42°19′40″N, 47°09′48″E	10.VI.2019		2	A. Fateryga	ZISP		Paratypes
Hoplitis (Hoplitis) astragali Fateryga, Müller & Proshchalykin, 2023	Tsudakhar, 42°19′40″N, 47°09′48″E	11.VI.2019	2	1	A. Fateryga	ETHZ	Astragalus haesitabundus	Paratypes
Hoplitis (Hoplitis) astragali Fateryga, Müller & Proshchalykin, 2023	Tsudakhar, 42°19′40″N, 47°09′48″E	11.VI.2019	4		A. Fateryga	ETHZ		Paratypes
Hoplitis (Hoplitis) astragali Fateryga, Müller & Proshchalykin, 2023	Tsudakhar, 42°19′40″N, 47°09′48″E	11.VI.2019		1	A. Fateryga	ZISP		Paratype
Hoplitis (Hoplitis) astragali Fateryga, Müller & Proshchalykin, 2023	Tsudakhar, 42°19′40″N, 47°09′48″E	16.VI.2021		1	A. Fateryga	CAFK	Astragalus haesitabundus	Paratype
Hoplitis (Hoplitis) astragali Fateryga, Müller & Proshchalykin, 2023	Tsudakhar, 42°19′43″N, 47°09′51″E	15.VI.2023	1		M. Proshchalykin	FSCV
Hoplitis (Hoplitis) astragali Fateryga, Müller & Proshchalykin, 2023	Tsudakhar, 42°19′43″N, 47°09′51″E	28.V.2022	1		A. Fateryga	ETHZ		Paratype
Hoplitis (Hoplitis) astragali Fateryga, Müller & Proshchalykin, 2023	Tsudakhar, 42°19′43″N, 47°09′51″E	28–29.V.2022	2	12	M. Proshchalykin	FSCV		Paratypes
Hoplitis (Hoplitis) astragali Fateryga, Müller & Proshchalykin, 2023	Tsudakhar, 42°19′43″N, 47°09′51″E	28–29.V.2022	3	3	M. Proshchalykin	ETHZ		Paratypes
Hoplitis (Hoplitis) astragali Fateryga, Müller & Proshchalykin, 2023	Tsudakhar, 42°19′43″N, 47°09′51″E	29.V.2022		2	A. Fateryga	CAFK		Paratypes
Hoplitis (Hoplitis) astragali Fateryga, Müller & Proshchalykin, 2023	Tsudakhar, Mountain Botanical Garden	23.VI.2018		1	A. Fateryga	ETHZ		Paratype
Hoplitis (Hoplitis) astragali Fateryga, Müller & Proshchalykin, 2023	Vicinity of Turtsi, 42°11′34″N, 47°09′33″E	22.VI.2021	4		A. Fateryga	CAFK	Astragalus haesitabundus	Paratypes
Hoplitis (Hoplitis) dagestanica Fateryga, Müller & Proshchalykin, 2023	3 km NW Khotoch, 42°25′38″N, 46°55′44″E	17.VI.2023		1	A. Fateryga	CAFK
Hoplitis (Hoplitis) dagestanica Fateryga, Müller & Proshchalykin, 2023	Gunib, Mountain Botanical Garden, 42°24′09.4″N, 46°54′48.6″E	4.VI.2023		1	T. Levchenko	CTLM	Ranunculus
Hoplitis (Hoplitis) dagestanica Fateryga, Müller & Proshchalykin, 2023	Khotoch, 42°24′52″N, 46°57′10″E	17.VI.2023		1	M. Proshchalykin	FSCV
Hoplitis (Hoplitis) dagestanica Fateryga, Müller & Proshchalykin, 2023	Kufa, 6 km NW Rutul, 41.565178°N, 47.362029°E, 1500 m	1.VII.2018		1	M. Proshchalykin, V. Loktionov, M. Mokrousov	ETHZ		Paratype
Hoplitis (Hoplitis) dagestanica Fateryga, Müller & Proshchalykin, 2023	Tekipirkent, 41°20′18″N, 47°52′32″E	29.VI.2023	1		A. Fateryga	CAFK
Hoplitis (Hoplitis) dagestanica Fateryga, Müller & Proshchalykin, 2023	Tekipirkent, 41°20′18″N, 47°52′32″E	29.VI.2023	1		M. Proshchalykin	FSCV
Hoplitis (Hoplitis) dagestanica Fateryga, Müller & Proshchalykin, 2023	Tsudakhar, 42°19′40″N, 47°09′48″E	1.VI.2019		1	A. Fateryga	CAFK		Paratype
Hoplitis (Hoplitis) dagestanica Fateryga, Müller & Proshchalykin, 2023	Tsudakhar, 42°19′40″N, 47°09′48″E	1.VI.2019		1	A. Fateryga	ETHZ		Paratype
Hoplitis (Hoplitis) dagestanica Fateryga, Müller & Proshchalykin, 2023	Tsudakhar, 42°19′40″N, 47°09′48″E	1.VI.2019		3	M. Proshchalykin, V. Loktionov	FSCV		Paratypes
Hoplitis (Hoplitis) dagestanica Fateryga, Müller & Proshchalykin, 2023	Tsudakhar, 42°19′40″N, 47°09′48″E	10.VI.2019		1	A. Fateryga	ETHZ		Paratype
Hoplitis (Hoplitis) dagestanica Fateryga, Müller & Proshchalykin, 2023	Tsudakhar, 42°19′40″N, 47°09′48″E	10.VI.2019		1	A. Fateryga	ZISP		Paratype
Hoplitis (Hoplitis) dagestanica Fateryga, Müller & Proshchalykin, 2023	Tsudakhar, 42°19′40″N, 47°09′48″E	11.VI.2019		1	A. Fateryga	ZISP	Astragalus haesitabundus	Holotype
Hoplitis (Hoplitis) dagestanica Fateryga, Müller & Proshchalykin, 2023	Tsudakhar, 42°19′43″N, 47°09′51″E	15.VI.2023	1	3	M. Proshchalykin	FSCV
Hoplitis (Hoplitis) dagestanica Fateryga, Müller & Proshchalykin, 2023	Tsudakhar, 42°19′43″N, 47°09′51″E	28.V.2022	1	1	A. Fateryga	ETHZ		Paratypes
Hoplitis (Hoplitis) dagestanica Fateryga, Müller & Proshchalykin, 2023	Tsudakhar, 42°19′43″N, 47°09′51″E	28–29.V.2022	1		M. Proshchalykin	CAFK		Paratype
Hoplitis (Hoplitis) dagestanica Fateryga, Müller & Proshchalykin, 2023	Tsudakhar, 42°19′43″N, 47°09′51″E	28–29.V.2022	1		M. Proshchalykin	ZISP		Paratype
Hoplitis (Hoplitis) dagestanica Fateryga, Müller & Proshchalykin, 2023	Tsudakhar, 42°19′43″N, 47°09′51″E	28–29.V.2022		5	M. Proshchalykin	ETHZ		Paratypes
Hoplitis (Hoplitis) dagestanica Fateryga, Müller & Proshchalykin, 2023	Tsudakhar, 42°19′43″N, 47°09′51″E	28–29.V.2022		8	M. Proshchalykin	FSCV		Paratypes
Hoplitis (Hoplitis) dagestanica Fateryga, Müller & Proshchalykin, 2023	Vicinity of Kurush, 41°15′59″N, 47°49′33″E	26.VI.2023		1	A. Fateryga	CAFK
Hoplitis (Hoplitis) dagestanica Fateryga, Müller & Proshchalykin, 2023	Vicinity of Kurush, 41°15′59″N, 47°49′33″E	26.VI.2023		1	M. Proshchalykin	FSCV
Hoplitis (Hoplitis) linguaria (Morawitz, 1875)	Tsudakhar, 42°19′40″N, 47°09′48″E	11.VI.2019	1		A. Fateryga	CAFK
Hoplitis (Hoplitis) linguaria (Morawitz, 1875)	Tsudakhar, 42°19′40″N, 47°09′48″E	16.VI.2021	1	1	S. Ivanov	ETHZ
Hoplitis (Hoplitis) linguaria (Morawitz, 1875)	Tsudakhar, 42°19′40″N, 47°09′48″E	16.VI.2021	1		A. Fateryga	CAFK	Onosma caucasica
Hoplitis (Hoplitis) linguaria (Morawitz, 1875)	Tsudakhar, 42°19′40″N, 47°09′48″E	16.VI.2021	1		S. Ivanov	CAFK
Hoplitis (Hoplitis) linguaria (Morawitz, 1875)	Tsudakhar, 42°19′40″N, 47°09′48″E	20.VI.2021	2	1	S. Ivanov	CAFK
Hoplitis (Hoplitis) linguaria (Morawitz, 1875)	Tsudakhar, 42°19′40″N, 47°09′48″E	20.VI.2021		1	A. Fateryga	CAFK
Hoplitis (Hoplitis) linguaria (Morawitz, 1875)	Tsudakhar, 42°19′40″N, 47°09′48″E	28.VI.2021	1		A. Fateryga	CAFK	Onosma caucasica
Hoplitis (Hoplitis) linguaria (Morawitz, 1875)	Tsudakhar, 42°19′43″N, 47°09′51″E	15.VI.2023	5		A. Fateryga	CAFK	Onosma caucasica
Hoplitis (Hoplitis) linguaria (Morawitz, 1875)	Tsudakhar, 42°19′43″N, 47°09′51″E	29.V.2022		1	A. Fateryga	CAFK
Hoplitis (Hoplitis) manicata Morice, 1901	6 km SW Gubden, 42.544494°N, 47.499833°E	25.VI.2018	1		Yu. Astafurova	ZISP
Hoplitis (Hoplitis) manicata Morice, 1901	7 km SE Gedzhykh, 42°03′52″N, 48°05′57″E	3.VI.2019	1	2	A. Fateryga	CAFK
Hoplitis (Hoplitis) manicata Morice, 1901	7 km SE Gedzhykh, 42°03′52″N, 48°05′57″E	3.VI.2019	3	6	M. Proshchalykin, V. Loktionov	FSCV
Hoplitis (Hoplitis) manicata Morice, 1901	Derbent			2		ZISP	Coll. F. Morawitz	Misidentified as adunca by Morawitz (1873)
Hoplitis (Hoplitis) manicata Morice, 1901	Derbent, S slope of Naryn-Kala	9.VI.2023	1	2	T. Levchenko	CTLM	Echium italicum
Hoplitis (Hoplitis) manicata Morice, 1901	Derbent, slope above Naryn-Kala, 42°02′55.5″N, 48°16′31.4″E	11.VI.2023		1	T. Levchenko	CTLM	Anchusa azurea
Hoplitis (Hoplitis) manicata Morice, 1901	Izberbash, 42.587°N, 47.8202°E	27.VI.2018	1		Yu. Astafurova	ZISP
Hoplitis (Hoplitis) manicata Morice, 1901	Izberbash, 42.587°N, 47.8202°E	27.VI.2018	3	2	M. Proshchalykin, V. Loktionov, M. Mokrousov	FSCV
Hoplitis (Hoplitis) manicata Morice, 1901	Samur Reserve, 3 km NW Primorsky, 41.8667°N, 48.5565°E	2–4.VII.2018	1	2	Yu. Astafurova	ZISP
Hoplitis (Hoplitis) sp. 1	Tsudakhar, 42°19′40″N, 47°09′48″E	16.VI.2021	1		A. Fateryga	ETHZ
Hoplitis (Hoplitis) sp. 2	Vicinity of Kurush, 41°15′59″N, 47°49′33″E	26.VI.2023	1		A. Fateryga	ZISP	Vicia alpestris
Hoplitis (Hoplitis) sp. 2	Vicinity of Kurush, 41°15′59″N, 47°49′33″E	26.VI.2023	1		M. Proshchalykin	CAFK
Hoplitis (Hoplitis) sp. 2	Vicinity of Kurush, 41°15′59″N, 47°49′33″E	26.VI.2023	1		M. Proshchalykin	ETHZ
Hoplitis (Hoplitis) sp. 2	Vicinity of Kurush, 41°15′59″N, 47°49′33″E	26.VI.2023	1		M. Proshchalykin	FSCV
Hoplitis (Hoplitis) sp. 2	Vicinity of Kurush, 41°15′59″N, 47°49′33″E	26.VI.2023		1	A. Fateryga	CAFK
Hoplitis (Hoplitis) sp. 2	Vicinity of Kurush, 41°15′59″N, 47°49′33″E	26.VI.2023		1	A. Fateryga	ETHZ
Hoplitis (Hoplitis) sp. 2	Vicinity of Kurush, 41°15′59″N, 47°49′33″E	26.VI.2023		1	A. Fateryga	FSCV
Hoplitis (Hoplitis) sp. 2	Vicinity of Kurush, 41°15′59″N, 47°49′33″E	26.VI.2023		1	A. Fateryga	ZISP
Hoplitis (Pentadentosmia) tringa (Warncke, 1991)	Tsudakhar, 42°19′43″N, 47°09′51″E	15.VI.2023	1		M. Proshchalykin	CAFK
Hoplitis (Pentadentosmia) tringa (Warncke, 1991)	Tsudakhar, 42°19′43″N, 47°09′51″E	15.VI.2023	1		M. Proshchalykin	ETHZ
Icteranthidium ferrugineum (Fabricius, 1787)	22 km SW Terekli-Mekteb, 44.043133°N, 45.648792°E	21.VI.2018	1	5	M. Proshchalykin, V. Loktionov, M. Mokrousov	FSCV
Icteranthidium ferrugineum (Fabricius, 1787)	22 km SW Terekli-Mekteb, 44.043133°N, 45.648792°E	21–22.VI.2018	2		Yu. Astafurova	ZISP
Icteranthidium ferrugineum (Fabricius, 1787)	Derbent, 42.09845°N, 48.28813°E	28–29.VI.2018	1		Yu. Astafurova	ZISP
Icteranthidium ferrugineum (Fabricius, 1787)	Derbent, 42.1164°N, 48.2713°E	9.VIII.2018		1	M. Mokrousov	FSCV
Icteranthidium ferrugineum (Fabricius, 1787)	Samur Reserve, 3 km NW Primorsky, 41.8667°N, 48.5565°E	2–4.VII.2018	4	1	Yu. Astafurova	ZISP
Icteranthidium ferrugineum (Fabricius, 1787)	Samur Reserve, 3 km NW Primorsky, 41.8667°N, 48.5565°E	3.VII.2018		1	M. Proshchalykin, V. Loktionov, M. Mokrousov	FSCV
Icteranthidium ferrugineum (Fabricius, 1787)	Samur Reserve, 3 km NW Primorsky, 41.8667°N, 48.5565°E	5.VI.2017	1	1	M. Mokrousov	CAFK
Icteranthidium grohmanni (Spinola, 1838)	Derbent, 42.09845°N, 48.28813°E	28–29.VI.2018	1	1	Yu. Astafurova	ZISP
Icteranthidium grohmanni (Spinola, 1838)	Derbent, railroad to the north from the fortress wall	9.VII.2022		1	T. Levchenko	CTLM
Icteranthidium grohmanni (Spinola, 1838)	Izberbash, 42.587°N, 47.8202°E	27.VI.2018	1		M. Proshchalykin, V. Loktionov, M. Mokrousov	FSCV
Icteranthidium grohmanni (Spinola, 1838)	Kamyshchay River valley	16.VI.2018	1		A. Fateryga	CAFK
Icteranthidium grohmanni (Spinola, 1838)	Kamyshchay River valley, 41.908°N, 48.233°E	29.VI.2018	2		M. Proshchalykin, V. Loktionov, M. Mokrousov	FSCV
Icteranthidium grohmanni (Spinola, 1838)	Kamyshchay River valley, 41.908°N, 48.233°E	29.VI.2018		1	Yu. Astafurova	ZISP
Icteranthidium grohmanni (Spinola, 1838)	Sarykum Sand Dune, 43.01°N, 47.237°E	23–24.VI.2018	1		M. Proshchalykin, V. Loktionov, M. Mokrousov	FSCV
Icteranthidium grohmanni (Spinola, 1838)	Sarykum Sand Dune, 43.01°N, 47.237°E	26.VI.2018	1		M. Proshchalykin, V. Loktionov, M. Mokrousov	FSCV
Icteranthidium grohmanni (Spinola, 1838)	Talgi, 42.876294°N, 47.440111°E	25.VI.2018	1		M. Proshchalykin, V. Loktionov, M. Mokrousov	FSCV
Icteranthidium grohmanni (Spinola, 1838)	Vicinity of Talgi, 42°52′36″N, 47°26′42″E	12.VI.2019		1	A. Fateryga	MHNN
Icteranthidium grohmanni (Spinola, 1838)	Vicinity of Talgi, 42°52′36″N, 47°26′42″E	18.VI.2021	1		A. Fateryga	MHNN	Teucrium canum
Lithurgus chrysurus Fonscolombe, 1834	12 km SSW Kizlyar	22–23.VII.2015	1	8	M. Proshchalykin, V. Loktionov, M. Mokrousov, S. Belokobylskij	FSCV
Lithurgus chrysurus Fonscolombe, 1834	22 km SW Terekli-Mekteb, 44.043133°N, 45.648792°E	21.VI.2018	4	4	M. Proshchalykin, V. Loktionov, M. Mokrousov	FSCV
Lithurgus chrysurus Fonscolombe, 1834	22 km SW Terekli-Mekteb, 44.043133°N, 45.648792°E	21–22.VI.2018		1	Yu. Astafurova	ZISP
Lithurgus chrysurus Fonscolombe, 1834	Arakani, 42°36′42″N, 46°59′36″E	22.VI.2023		16	M. Proshchalykin	FSCV
Lithurgus chrysurus Fonscolombe, 1834	Derbent			1		ZISP	Coll. F. Morawitz	Misidentified as monoceros by Morawitz (1873)
Lithurgus chrysurus Fonscolombe, 1834	Derbent, 42.09845°N, 48.28813°E	28–29.VI.2018		1	Yu. Astafurova	ZISP
Lithurgus chrysurus Fonscolombe, 1834	Derbent, railroad to the north from the fortress wall	9.VII.2022	1		T. Levchenko	CTLM	Centaurea diffusa
Lithurgus chrysurus Fonscolombe, 1834	Derbent, slope above Naryn-Kala, 42°02′54.1″N, 48°16′21.6″E	5.VII.2022		1	T. Levchenko	CTLM	Centaurea solstitialis
Lithurgus chrysurus Fonscolombe, 1834	Dubki, 43°01′26″N, 46°49′30″E	19.VII.2022	1	1	M. Proshchalykin	FSCV
Lithurgus chrysurus Fonscolombe, 1834	Izberbash, 42.587°N, 47.8202°E	27.VI.2018		1	Yu. Astafurova	ZISP
Lithurgus chrysurus Fonscolombe, 1834	Izberbash, 42.587°N, 47.8202°E	27.VI.2018		12	M. Proshchalykin, V. Loktionov, M. Mokrousov	FSCV
Lithurgus chrysurus Fonscolombe, 1834	Kamyshchay River valley	16.VI.2018		1	A. Fateryga	CAFK
Lithurgus chrysurus Fonscolombe, 1834	Kamyshchay River valley, 41.908°N, 48.233°E	29.VI.2018	1	1	Yu. Astafurova	ZISP
Lithurgus chrysurus Fonscolombe, 1834	Kamyshchay River valley, 41.908°N, 48.233°E	29.VI.2018	7	2	M. Proshchalykin, V. Loktionov, M. Mokrousov	FSCV
Lithurgus chrysurus Fonscolombe, 1834	Kochubey, 44°23′N, 46°32′E	19.VI.2018		2	Yu. Astafurova	ZISP
Lithurgus chrysurus Fonscolombe, 1834	Samur Reserve, 3 km NW Primorsky, 41.8667°N, 48.5565°E	2–4.VII.2018	8	15	Yu. Astafurova	ZISP	Convolvulus arvensis
Lithurgus chrysurus Fonscolombe, 1834	Samur Reserve, 3 km NW Primorsky, 41.8667°N, 48.5565°E	3.VII.2018	10	6	M. Proshchalykin, V. Loktionov, M. Mokrousov	FSCV
Lithurgus chrysurus Fonscolombe, 1834	Sarykum Sand Dune, 43.01°N, 47.237°E	23–24.VI.2018	1	10	Yu. Astafurova	ZISP
Lithurgus chrysurus Fonscolombe, 1834	Sarykum Sand Dune, 43.01°N, 47.237°E	23–24.VI.2018	2	4	M. Proshchalykin, V. Loktionov, M. Mokrousov	FSCV
Lithurgus chrysurus Fonscolombe, 1834	Sarykum Sand Dune, 43.01°N, 47.237°E	26.VI.2018	2	2	M. Proshchalykin, V. Loktionov, M. Mokrousov	FSCV
Lithurgus chrysurus Fonscolombe, 1834	Sarykum Sand Dune, 43.01°N, 47.237°E	26.VI.2018		1	Yu. Astafurova	ZISP
Lithurgus chrysurus Fonscolombe, 1834	Talgi, 42.876294°N, 47.440111°E	25.VI.2018	4	1	M. Proshchalykin, V. Loktionov, M. Mokrousov	FSCV
Lithurgus chrysurus Fonscolombe, 1834	Talgi, 42.876294°N, 47.440111°E	25.VI.2018		3	Yu. Astafurova	ZISP
Lithurgus chrysurus Fonscolombe, 1834	Vicinity of Maydanskoye, 42°35′39″N, 46°58′17″E	19.VI.2023	1	6	M. Proshchalykin	FSCV
Lithurgus cornutus (Fabricius, 1787)	Curusch		1	1		ZISP		monoceros in by Morawitz (1873)
Lithurgus cornutus (Fabricius, 1787)	Curusch, 8175'		1			ZISP	Coll. F. Morawitz	monoceros in by Morawitz (1873)
Lithurgus cornutus (Fabricius, 1787)	Derbent		2			ZISP	Coll. F. Morawitz	monoceros in by Morawitz (1873)
Lithurgus tibialis Morawitz, 1875	Derbent, 42.09845°N, 48.28813°E	28–29.VI.2018	1	1	M. Proshchalykin, V. Loktionov, M. Mokrousov	CAFK
Lithurgus tibialis Morawitz, 1875	Derbent, 42.09845°N, 48.28813°E	28–29.VI.2018	1		Yu. Astafurova	ZISP
Megachile (Chalicodoma) albocristata Smith, 1853	2 km NW Talgi, 42°52′35″N, 47°26′41″E	29.V.2019	2		M. Proshchalykin, V. Loktionov	FSCV
Megachile (Chalicodoma) albocristata Smith, 1853	Derbent	1.VII.1925	1		A. Kiritschenko	ZISP
Megachile (Chalicodoma) albocristata Smith, 1853	Derbent		1			ZISP	Coll. F. Morawitz
Megachile (Chalicodoma) albocristata Smith, 1853	Derbent			1	Faust	ZISP	Coll. F. Morawitz
Megachile (Chalicodoma) albocristata Smith, 1853	Derbent, S slope of Naryn-Kala	11.VI.2023		1	T. Levchenko	CTLM	Phlomis herba-venti
Megachile (Chalicodoma) albocristata Smith, 1853	Derbent, S slope of Naryn-Kala	9.VI.2023		1	T. Levchenko	CTLM	Phlomis herba-venti
Megachile (Chalicodoma) albocristata Smith, 1853	Derbent, slope above Naryn-Kala, 42°02′49.6″N, 48°16′04.4″E	11.VI.2023	1		T. Levchenko	CTLM	Stachys byzantina
Megachile (Chalicodoma) albocristata Smith, 1853	Derbent, slope above Naryn-Kala, 42°02′55.5″N, 48°16′31.4″E	11.VI.2023		1	T. Levchenko	CTLM	Stachys byzantina
Megachile (Chalicodoma) albocristata Smith, 1853	Derbent, slope above Naryn-Kala, 42°02′55.5″N, 48°16′31.4″E	5.VII.2022	1		T. Levchenko	CTLM	Stachys byzantina
Megachile (Chalicodoma) albocristata Smith, 1853	Dubki, 43°01′26″N, 46°49′30″E	19.VII.2022	1	1	M. Proshchalykin	FSCV
Megachile (Chalicodoma) albocristata Smith, 1853	Izberbash, 42.587°N, 47.8202°E	27.VI.2018	1		Yu. Astafurova	ZISP
Megachile (Chalicodoma) albocristata Smith, 1853	Izberbash, 42.587°N, 47.8202°E	27.VI.2018	2		M. Proshchalykin, V. Loktionov, M. Mokrousov	FSCV
Megachile (Chalicodoma) albocristata Smith, 1853	Kamyshchay River valley, 41.908°N, 48.233°E	11.VI.2017	1		M. Mokrousov	CAFK
Megachile (Chalicodoma) albocristata Smith, 1853	Narat-Tyube Range, 42°56′20″N, 47°23′30″E	17.VI.2021		1	A. Fateryga	CAFK	Teucrium chamaedrys
Megachile (Chalicodoma) albocristata Smith, 1853	Narat-Tyube Range, 42°58′47″N, 47°14′40″E	12.VI.2019		1	A. Fateryga	CAFK	Ziziphora serpyllacea
Megachile (Chalicodoma) albocristata Smith, 1853	Sarykum Sand Dune, 43.01°N, 47.237°E	23–24.VI.2018	1		Yu. Astafurova	ZISP
Megachile (Chalicodoma) albocristata Smith, 1853	Sarykum Sand Dune, 43.01°N, 47.237°E	23–24.VI.2018	4		M. Proshchalykin, V. Loktionov, M. Mokrousov	FSCV
Megachile (Chalicodoma) albocristata Smith, 1853	Talgi, 42.876294°N, 47.440111°E	25.VI.2018	3		M. Proshchalykin, V. Loktionov, M. Mokrousov	FSCV
Megachile (Chalicodoma) albocristata Smith, 1853	Vicinity of Talgi, 42°52′36″N, 47°26′42″E	12.VI.2019	1		A. Fateryga	CAFK	Teucrium canum
Megachile (Chalicodoma) albocristata Smith, 1853	Vicinity of Talgi, 42°52′36″N, 47°26′42″E	13.VI.2021	1		A. Fateryga	MHNN
Megachile (Chalicodoma) albocristata Smith, 1853	Vicinity of Talgi, 42°52′36″N, 47°26′42″E	13.VI.2021	1		S. Ivanov	MHNN
Megachile (Chalicodoma) albocristata Smith, 1853	Vicinity of Talgi, 42°52′36″N, 47°26′42″E	13.VI.2021		1	A. Fateryga	CAFK
Megachile (Chalicodoma) albonotata Radoszkowski, 1886	7 km SE Gedzhykh, 42°03′52″N, 48°05′57″E	3.VI.2019	1		M. Proshchalykin, V. Loktionov	FSCV
Megachile (Chalicodoma) albonotata Radoszkowski, 1886	Gelinbatan, 41°56′30″N, 48°10′41″E	5.V.2022	1		A. Fateryga	CAFK	Onobrychis majorovii
Megachile (Chalicodoma) albonotata Radoszkowski, 1886	Tsudakhar, 42°19′40″N, 47°09′48″E	11.VI.2019	1	2	A. Fateryga	CAFK	Onobrychis bobrovii
Megachile (Chalicodoma) albonotata Radoszkowski, 1886	Tsudakhar, 42°19′43″N, 47°09′51″E	15.VI.2023	2	2	M. Proshchalykin	FSCV
Megachile (Chalicodoma) albonotata Radoszkowski, 1886	Tsudakhar, 42°19′43″N, 47°09′51″E	28–29.V.2022	1		M. Proshchalykin	FSCV
Megachile (Chalicodoma) albonotata Radoszkowski, 1886	Tsudakhar, Mountain Botanical Garden	23.VI.2018	1		A. Fateryga	MHNN
Megachile (Chalicodoma) albonotata Radoszkowski, 1886	Vicinity of Gedzhukh, 42°04′49″N, 48°05′29″E	28.VI.2021	1		A. Fateryga	CAFK	Marrubium anisodon
Megachile (Chalicodoma) albonotata Radoszkowski, 1886	Vicinity of Gubden, 42°34′23″N, 47°33′01″E	3.VI.2022	1		A. Fateryga	CAFK
Megachile (Chalicodoma) albonotata Radoszkowski, 1886	Vicinity of Maydanskoye, 42°35′39″N, 46°58′17″E	19.VI.2023	2		A. Fateryga	CAFK	Onobrychis bobrovii
Megachile (Chalicodoma) albonotata Radoszkowski, 1886	Vicinity of Maydanskoye, 42°35′39″N, 46°58′17″E	19.VI.2023	3		M. Proshchalykin	FSCV
Megachile (Chalicodoma) alborufa Friese, 1911	Tekipirkent, 41°20′18″N, 47°52′32″E	29.VI.2023	2		A. Fateryga	CAFK
Megachile (Chalicodoma) alborufa Friese, 1911	Vicinity of Gubden, 42°34′23″N, 47°33′01″E	2.VI.2022	1		A. Fateryga	CAFK		Intermediate alborufa to pyrenaica
Megachile (Chalicodoma) alborufa Friese, 1911	Vicinity of Gubden, 42°34′23″N, 47°33′01″E	3.VI.2022	2		A. Fateryga	CAFK		Intermediate alborufa to pyrenaica
Megachile (Chalicodoma) alborufa Friese, 1911	Vicinity of Kurush, 41°15′59″N, 47°49′33″E	26.VI.2023		1	A. Fateryga	CAFK
Megachile (Chalicodoma) alborufa Friese, 1911	Vicinity of Kurush, 41°17′48″N, 47°50′42″E	27.VI.2023		1	A. Fateryga	CAFK
Megachile (Chalicodoma) alborufa Friese, 1911	Vicinity of Maydanskoye, 42°35′39″N, 46°58′17″E	19.VI.2023	1		M. Proshchalykin	FSCV
Megachile (Chalicodoma) montenegrensis Dours, 1873	Vicinity of Gubden, 42°34′23″N, 47°33′01″E	2.VI.2022		1	A. Fateryga	MHNN
Megachile (Chalicodoma) montenegrensis Dours, 1873	Vicinity of Gubden, 42°34′23″N, 47°33′01″E	3.VI.2022		2	A. Fateryga	CAFK
Megachile (Chalicodoma) parietina (Geoffroy, 1785)	Dubki, Sulak River, 43°00′37″N, 46°50′09″E	2.VI.2023	1		T. Levchenko	CTLM
Megachile (Chalicodoma) parietina (Geoffroy, 1785)	Khlyut, 41°30′24″N, 47°31′09″E	4.VI.2019	1		A. Fateryga	CAFK
Megachile (Chalicodoma) parietina (Geoffroy, 1785)	Khlyut, 41°30′24″N, 47°31′09″E	4.VI.2019	1		M. Proshchalykin, V. Loktionov	FSCV
Megachile (Chalicodoma) parietina (Geoffroy, 1785)	Tekipirkent, 41°20′18″N, 47°52′32″E	29.VI.2023	1		A. Fateryga	CAFK
Megachile (Chalicodoma) parietina (Geoffroy, 1785)	Tekipirkent, 41°20′18″N, 47°52′32″E	29.VI.2023	4		M. Proshchalykin	FSCV
Megachile (Chalicodoma) parietina (Geoffroy, 1785)	Vicinity of Kurush, 41°15′59″N, 47°49′33″E	26.VI.2023	1		M. Proshchalykin	FSCV
Megachile (Chalicodoma) parietina (Geoffroy, 1785)	Vicinity of Maydanskoye, 42°35′39″N, 46°58′17″E	19.VI.2023	1		M. Proshchalykin	FSCV
Megachile (Creightonella) albisecta (Klug, 1817)	12 km SSW Kizlyar	22–23.VII.2015	2	2	M. Proshchalykin, V. Loktionov, M. Mokrousov, S. Belokobylskij	FSCV
Megachile (Creightonella) albisecta (Klug, 1817)	20 km SSE Kochubey, 44.252144°N, 46.672758°E	6.VII.2018	1	1	Yu. Astafurova	ZISP
Megachile (Creightonella) albisecta (Klug, 1817)	20 km SSE Kochubey, 44.252144°N, 46.672758°E	6.VII.2018		1	M. Proshchalykin, V. Loktionov, M. Mokrousov	FSCV
Megachile (Creightonella) albisecta (Klug, 1817)	6 km SE Novokayakent	27.VI.2018	1	2	Yu. Astafurova	ZISP
Megachile (Creightonella) albisecta (Klug, 1817)	6 km SE Novokayakent	27.VI.2018	1		M. Proshchalykin, V. Loktionov, M. Mokrousov	FSCV
Megachile (Creightonella) albisecta (Klug, 1817)	Derbent, slope above Naryn-Kala, 42°02′54.1″N, 48°16′21.6″E	5.VII.2022	1		T. Levchenko	CTLM	Centaurea solstitialis
Megachile (Creightonella) albisecta (Klug, 1817)	Derbent, slope above Naryn-Kala, 42°02′54.1″N, 48°16′21.6″E	5.VII.2022	1		T. Levchenko	CTLM
Megachile (Creightonella) albisecta (Klug, 1817)	Derbent, slope above Naryn-Kala, 42°02′54.1″N, 48°16′21.6″E	5.VII.2022		1	T. Levchenko	CTLM	Centaurea iberica
Megachile (Creightonella) albisecta (Klug, 1817)	Derbent, slope above Naryn-Kala, 42°02′54.1″N, 48°16′21.6″E	5.VII.2022		1	T. Levchenko	CTLM	Origanum vulgare
Megachile (Creightonella) albisecta (Klug, 1817)	Derbent, slope above Naryn-Kala, 42°02′55.5″N, 48°16′31.4″E	5.VII.2022		1	T. Levchenko	CTLM	Stachys byzantina
Megachile (Creightonella) albisecta (Klug, 1817)	Kamyshchay River valley	13.VI.2018		3	A. Fateryga	CAFK	Acroptilon repens
Megachile (Creightonella) albisecta (Klug, 1817)	Kamyshchay River valley, 41.908°N, 48.233°E	29.VI.2018	3		Yu. Astafurova	ZISP
Megachile (Creightonella) albisecta (Klug, 1817)	Kamyshchay River valley, 41.908°N, 48.233°E	29.VI.2018	6	7	M. Proshchalykin, V. Loktionov, M. Mokrousov	FSCV
Megachile (Creightonella) albisecta (Klug, 1817)	Rubas River valley, 41°52′45″N, 48°16′14″E	2.VI.2019		2	M. Proshchalykin, V. Loktionov	FSCV
Megachile (Creightonella) albisecta (Klug, 1817)	Samur Reserve, 3 km NW Primorsky, 41.8667°N, 48.5565°E	2–4.VII.2018	1		Yu. Astafurova	ZISP
Megachile (Creightonella) albisecta (Klug, 1817)	Sarykum Sand Dune, 43.01°N, 47.237°E	23–24.VI.2018	2	2	M. Proshchalykin, V. Loktionov, M. Mokrousov	FSCV
Megachile (Creightonella) albisecta (Klug, 1817)	Sarykum Sand Dune, 43.01°N, 47.237°E	24.VI.2018	1		A. Fateryga	CAFK	Inula germanica
Megachile (Creightonella) albisecta (Klug, 1817)	Sarykum Sand Dune, 43.01°N, 47.237°E	26.VI.2018	1		M. Proshchalykin, V. Loktionov, M. Mokrousov	FSCV
Megachile (Eutricharaea) anatolica Rebmann, 1968	Derbent, railroad to the north from the fortress wall	4.VII.2022	2	1	T. Levchenko	CTLM	Medicago lessingii
Megachile (Eutricharaea) anatolica Rebmann, 1968	Derbent, railroad to the north from the fortress wall	4.VII.2022		2	T. Levchenko	CTLM	Alhagi pseudalhagi
Megachile (Eutricharaea) anatolica Rebmann, 1968	Derbent, S slope of Naryn-Kala	5.VII.2022	1		T. Levchenko	CTLM	Zygophyllum fabago
Megachile (Eutricharaea) anatolica Rebmann, 1968	Rubas River valley, 41°52′45″N, 48°16′14″E	25.VI.2021	1		A. Fateryga	CAFK	Zygophyllum fabago
Megachile (Eutricharaea) apicalis Spinola, 1808	12 km SSW Kizlyar	22–23.VII.2015	2		M. Proshchalykin, V. Loktionov, M. Mokrousov, S. Belokobylskij	FSCV
Megachile (Eutricharaea) apicalis Spinola, 1808	20 km SSE Kochubey, 44.252144°N, 46.672758°E	6.VII.2018		1	Yu. Astafurova	ZISP
Megachile (Eutricharaea) apicalis Spinola, 1808	22 km SW Terekli-Mekteb, 44.043133°N, 45.648792°E	21.VI.2018		1	M. Proshchalykin, V. Loktionov, M. Mokrousov	FSCV
Megachile (Eutricharaea) apicalis Spinola, 1808	6 km SE Novokayakent	27.VI.2018		1	M. Proshchalykin, V. Loktionov, M. Mokrousov	FSCV
Megachile (Eutricharaea) apicalis Spinola, 1808	6 km SE Novokayakent	27.VI.2018		1	Yu. Astafurova	ZISP
Megachile (Eutricharaea) apicalis Spinola, 1808	6 km SW Gubden, 42.544494°N, 47.499833°E	25.VI.2018	1		M. Proshchalykin, V. Loktionov, M. Mokrousov	FSCV
Megachile (Eutricharaea) apicalis Spinola, 1808	Arakani, 42°36′42″N, 46°59′36″E	22.VI.2023		1	M. Proshchalykin	FSCV
Megachile (Eutricharaea) apicalis Spinola, 1808	Dubki, 43°01′26″N, 46°49′30″E	21.VI.2023		4	A. Fateryga	CAFK	Xeranthemum annuum
Megachile (Eutricharaea) apicalis Spinola, 1808	Gelinbatan, 41°56′30″N, 48°10′41″E	2.VI.2019	1		M. Proshchalykin, V. Loktionov	FSCV
Megachile (Eutricharaea) apicalis Spinola, 1808	Kamyshchay River valley, 41.908°N, 48.233°E	29.VI.2018	2	2	M. Proshchalykin, V. Loktionov, M. Mokrousov	FSCV
Megachile (Eutricharaea) apicalis Spinola, 1808	Kamyshchay River valley, 41.908°N, 48.233°E	29.VI.2018		2	Yu. Astafurova	ZISP
Megachile (Eutricharaea) apicalis Spinola, 1808	Kamyshchay River valley, 41°54′33″N, 48°13′47″E	9.VI.2019		1	A. Fateryga	CAFK
Megachile (Eutricharaea) apicalis Spinola, 1808	Kochubey, 44°23′N, 46°32′E	19.VI.2018		1	Yu. Astafurova	ZISP	Convolvulus arvensis
Megachile (Eutricharaea) apicalis Spinola, 1808	Miskindzha, 41°25′23″N, 47°51′44″E	4.VI.2019		1	M. Proshchalykin, V. Loktionov	FSCV
Megachile (Eutricharaea) apicalis Spinola, 1808	Narat-Tyube Range, 42°58′47″N, 47°14′40″E	19.VI.2021	1		S. Ivanov	CAFK	Centaurea adamii
Megachile (Eutricharaea) apicalis Spinola, 1808	Rubas River valley, 41°52′45″N, 48°16′14″E	2.VI.2019		1	M. Proshchalykin, V. Loktionov	FSCV
Megachile (Eutricharaea) apicalis Spinola, 1808	Sarykum Sand Dune, 43.01°N, 47.237°E	23–24.VI.2018		1	M. Proshchalykin, V. Loktionov, M. Mokrousov	FSCV
Megachile (Eutricharaea) apicalis Spinola, 1808	Sarykum Sand Dune, 43.01°N, 47.237°E	23–24.VI.2018		1	Yu. Astafurova	ZISP
Megachile (Eutricharaea) apicalis Spinola, 1808	Sarykum Sand Dune, 43.01°N, 47.237°E	26.VI.2018		1	M. Proshchalykin, V. Loktionov, M. Mokrousov	FSCV
Megachile (Eutricharaea) apicalis Spinola, 1808	Sarykum Sand Dune, 43.01°N, 47.237°E	30.V.2019	1		M. Mokrousov	FSCV
Megachile (Eutricharaea) apicalis Spinola, 1808	Talgi, 42.876294°N, 47.440111°E	25.VI.2018	1	2	M. Proshchalykin, V. Loktionov, M. Mokrousov	FSCV
Megachile (Eutricharaea) apicalis Spinola, 1808	Talgi, 42.876294°N, 47.440111°E	25.VI.2018	2	1	Yu. Astafurova	ZISP
Megachile (Eutricharaea) apicalis Spinola, 1808	Vicinity of Talgi, 42°52′36″N, 47°26′42″E	13.VI.2021	1		A. Fateryga	CAFK
Megachile (Eutricharaea) argentata (Fabricius, 1793)	1.5 km SE Pionerny, 43°03′36″N, 46°51′09″E	28.V.2019	1		M. Proshchalykin, V. Loktionov	FSCV
Megachile (Eutricharaea) argentata (Fabricius, 1793)	12 km SSW Kizlyar	22–23.VII.2015	3		M. Proshchalykin, V. Loktionov, M. Mokrousov, S. Belokobylskij	FSCV
Megachile (Eutricharaea) argentata (Fabricius, 1793)	22 km SW Terekli-Mekteb, 44.043133°N, 45.648792°E	20.VI.2018	1		M. Proshchalykin, V. Loktionov, M. Mokrousov	FSCV
Megachile (Eutricharaea) argentata (Fabricius, 1793)	22 km SW Terekli-Mekteb, 44.043133°N, 45.648792°E	21.VI.2018	2		M. Proshchalykin, V. Loktionov, M. Mokrousov	FSCV
Megachile (Eutricharaea) argentata (Fabricius, 1793)	3 km NNW Maydanskoye, 42°37′35″N, 46°56′48″E	1.VI.2019	4		A. Fateryga	CAFK	Peganum harmala
Megachile (Eutricharaea) argentata (Fabricius, 1793)	3 km NNW Maydanskoye, 42°37′35″N, 46°56′48″E	1.VI.2019		1	M. Proshchalykin, V. Loktionov	FSCV
Megachile (Eutricharaea) argentata (Fabricius, 1793)	3 km NW Khotoch, 42°25′38″N, 46°55′44″E	17.VI.2023		1	A. Fateryga	CAFK
Megachile (Eutricharaea) argentata (Fabricius, 1793)	3 km SW Novoterechnoye, 43.995614°N, 47.326328°E	20.VI.2018	1		M. Proshchalykin, V. Loktionov, M. Mokrousov	FSCV
Megachile (Eutricharaea) argentata (Fabricius, 1793)	4 km SE Novokayakent, 42°22′09″N, 48°01′51″E	5.VI.2019		1	A. Fateryga	CAFK
Megachile (Eutricharaea) argentata (Fabricius, 1793)	5 km N Darvag	14.VI.2018	1		A. Fateryga	CAFK	Securigera varia
Megachile (Eutricharaea) argentata (Fabricius, 1793)	5 km N Darvag	14.VI.2018	4		A. Fateryga	CAFK	Securigera varia
Megachile (Eutricharaea) argentata (Fabricius, 1793)	5 km NW Talgi, 42°53′02″N, 47°24′17″E	31.V.2019	2		M. Proshchalykin, V. Loktionov	FSCV
Megachile (Eutricharaea) argentata (Fabricius, 1793)	5 km SW Magaramkent	10.VI.2017		1	M. Mokrousov	CAFK
Megachile (Eutricharaea) argentata (Fabricius, 1793)	6 km SE Novokayakent	27.VI.2018	1		M. Proshchalykin, V. Loktionov, M. Mokrousov	FSCV
Megachile (Eutricharaea) argentata (Fabricius, 1793)	6 km SW Gubden, 42.544494°N, 47.499833°E	25.VI.2018	2	1	M. Proshchalykin, V. Loktionov, M. Mokrousov	FSCV
Megachile (Eutricharaea) argentata (Fabricius, 1793)	6 km SW Gubden, 42.544494°N, 47.499833°E	25.VI.2018	2		Yu. Astafurova	ZISP
Megachile (Eutricharaea) argentata (Fabricius, 1793)	Belidzhi, hot spring, 41°54′2″N, 48°26′14″E	10.VI.2023	1	1	T. Levchenko	CTLM	Lotus corniculatus
Megachile (Eutricharaea) argentata (Fabricius, 1793)	Datuna, temple on Aravskoye Koysu River, 42°28′08.3″N, 46°37′13.9″E	7.VII.2022	1		T. Levchenko	CTLM	Inula aspera
Megachile (Eutricharaea) argentata (Fabricius, 1793)	Derbent, 42.09845°N, 48.28813°E	28–29.VI.2018	3	1	Yu. Astafurova	ZISP
Megachile (Eutricharaea) argentata (Fabricius, 1793)	Derbent, railroad to the north from the fortress wall	8.VI.2023		1	T. Levchenko	CTLM	Medicago lessingii
Megachile (Eutricharaea) argentata (Fabricius, 1793)	Derbent, slope above Naryn-Kala, 42°02′47.8″N, 48°15′57.7″E	10.VII.2022	1		T. Levchenko	CTLM
Megachile (Eutricharaea) argentata (Fabricius, 1793)	Derbent, slope above Naryn-Kala, 42°02′47.8″N, 48°15′57.7″E	5.VII.2022		1	T. Levchenko	CTLM	Origanum vulgare
Megachile (Eutricharaea) argentata (Fabricius, 1793)	Dubki, 43°01′26″N, 46°49′30″E	19.VII.2022	1		M. Proshchalykin	FSCV
Megachile (Eutricharaea) argentata (Fabricius, 1793)	Gunib, Mountain Botanical Garden, 42°23′54.7″N, 46°55′32.2″E	13.VII.2022	1		T. Levchenko	CTLM
Megachile (Eutricharaea) argentata (Fabricius, 1793)	Izberbash, 42°34′40″N, 47°50′06″E	12.VI.2021		1	A. Fateryga	CAFK
Megachile (Eutricharaea) argentata (Fabricius, 1793)	Kamyshchay River valley	16.VI.2018	1		A. Fateryga	CAFK
Megachile (Eutricharaea) argentata (Fabricius, 1793)	Kamyshchay River valley, 41.908°N, 48.233°E	29.VI.2018	2		M. Proshchalykin, V. Loktionov, M. Mokrousov	FSCV
Megachile (Eutricharaea) argentata (Fabricius, 1793)	Kamyshchay River valley, 41°54′33″N, 48°13′47″E	30.V.2019	1		A. Fateryga	CAFK	Glycyrrhiza glabra
Megachile (Eutricharaea) argentata (Fabricius, 1793)	Kamyshchay River valley, 41°54′33″N, 48°13′47″E	30.V.2019	1		A. Fateryga	CAFK	Zygophyllum fabago
Megachile (Eutricharaea) argentata (Fabricius, 1793)	Kamyshchay River valley, 41°54′33″N, 48°13′47″E	30.V.2019		1	A. Fateryga	CAFK
Megachile (Eutricharaea) argentata (Fabricius, 1793)	Kamyshchay River valley, 41°54′33″N, 48°13′47″E	9.VI.2019	1		A. Fateryga	CAFK	Zygophyllum fabago
Megachile (Eutricharaea) argentata (Fabricius, 1793)	Khotoch, 42°24′52″N, 46°57′10″E	17.VI.2023		1	M. Proshchalykin	FSCV
Megachile (Eutricharaea) argentata (Fabricius, 1793)	Maydanskoye, 42°36′07″N, 46°58′13″E	15.VI.2021		1	S. Ivanov	CAFK
Megachile (Eutricharaea) argentata (Fabricius, 1793)	Maydanskoye, 42°36′07″N, 46°58′13″E	16.VI.2021		1	S. Ivanov	CAFK
Megachile (Eutricharaea) argentata (Fabricius, 1793)	Maydanskoye, 42°36′07″N, 46°58′13″E	28.V.2022		1	M. Proshchalykin	FSCV
Megachile (Eutricharaea) argentata (Fabricius, 1793)	Miskindzha, 41°25′23″N, 47°51′44″E	4.VI.2019		2	M. Proshchalykin, V. Loktionov	FSCV
Megachile (Eutricharaea) argentata (Fabricius, 1793)	Narat-Tyube Range, 42°58′47″N, 47°14′40″E	12.VI.2019	3	2	A. Fateryga	CAFK	Ziziphora serpyllacea
Megachile (Eutricharaea) argentata (Fabricius, 1793)	Narat-Tyube Range, 42°58′47″N, 47°14′40″E	31.V.2019	1		M. Proshchalykin, V. Loktionov	FSCV
Megachile (Eutricharaea) argentata (Fabricius, 1793)	Rubas River valley, 41°52′45″N, 48°16′14″E	2.VI.2019		1	A. Fateryga	CAFK
Megachile (Eutricharaea) argentata (Fabricius, 1793)	Rubas River valley, 41°52′45″N, 48°16′14″E	2.VI.2019		1	M. Proshchalykin, V. Loktionov	FSCV
Megachile (Eutricharaea) argentata (Fabricius, 1793)	Samur Reserve, 3 km NW Primorsky, 41.8667°N, 48.5565°E	2–4.VII.2018	4	1	Yu. Astafurova	ZISP
Megachile (Eutricharaea) argentata (Fabricius, 1793)	Samur Reserve, 3 km NW Primorsky, 41.8667°N, 48.5565°E	3.VII.2018	1		M. Proshchalykin, V. Loktionov, M. Mokrousov	FSCV
Megachile (Eutricharaea) argentata (Fabricius, 1793)	Sarykum Sand Dune, 43.01°N, 47.237°E	23–24.VI.2018		1	M. Proshchalykin, V. Loktionov, M. Mokrousov	FSCV
Megachile (Eutricharaea) argentata (Fabricius, 1793)	Sarykum Sand Dune, 43.01°N, 47.237°E	24.VI.2018	1		A. Fateryga	CAFK
Megachile (Eutricharaea) argentata (Fabricius, 1793)	Sarykum Sand Dune, 43°00′08″N, 47°14′15″E	28–29.V.2019	2	9	M. Proshchalykin, V. Loktionov	FSCV
Megachile (Eutricharaea) argentata (Fabricius, 1793)	Shura-Ozen River valley, 43°00′04″N, 47°14′29″E	21.VI.2012		1	A. Fateryga	CAFK	Lotus
Megachile (Eutricharaea) argentata (Fabricius, 1793)	Talgi, 42.876294°N, 47.440111°E	25.VI.2018		1	M. Proshchalykin, V. Loktionov, M. Mokrousov	FSCV
Megachile (Eutricharaea) argentata (Fabricius, 1793)	Tsudakhar, 42°19′40″N, 47°09′48″E	1.VI.2019		3	M. Proshchalykin, V. Loktionov	FSCV
Megachile (Eutricharaea) argentata (Fabricius, 1793)	Tsudakhar, 42°19′40″N, 47°09′48″E	16.VI.2021		1	A. Fateryga	CAFK
Megachile (Eutricharaea) argentata (Fabricius, 1793)	Tsudakhar, 42°19′40″N, 47°09′48″E	20.VI.2021		1	S. Ivanov	CAFK
Megachile (Eutricharaea) argentata (Fabricius, 1793)	Tsudakhar, 42°19′43″N, 47°09′51″E	15.VI.2023	1		A. Fateryga	CAFK
Megachile (Eutricharaea) argentata (Fabricius, 1793)	Tsudakhar, 42°19′43″N, 47°09′51″E	15.VI.2023		2	M. Proshchalykin	FSCV
Megachile (Eutricharaea) argentata (Fabricius, 1793)	Vicinity of Ikra, 41°33′14″N, 48°00′18″E	27.VI.2021	1		A. Fateryga	CAFK
Megachile (Eutricharaea) argentata (Fabricius, 1793)	Vicinity of Talgi, 42°52′36″N, 47°26′42″E	13.VI.2021	1		A. Fateryga	CAFK
Megachile (Eutricharaea) argentata (Fabricius, 1793)	Vicinity of Turtsi, 42°11′34″N, 47°09′33″E	22.VI.2021	2		A. Fateryga	CAFK	Onobrychis bobrovii
Megachile (Eutricharaea) burdigalensis Benoist, 1940	13 km NE Kochubey, 44.442994°N, 46.691969°E	18.VI.2018		1	M. Proshchalykin, V. Loktionov, M. Mokrousov	MHNN
Megachile (Eutricharaea) burdigalensis Benoist, 1940	7 km E Delichoban, 42°12′59″N, 48°10′58″E	5.VI.2019		1	M. Proshchalykin, V. Loktionov	CAFK
Megachile (Eutricharaea) burdigalensis Benoist, 1940	7 km NW Staroterechnoye, 43.904303°N, 47.397925°E	20.VI.2018	1		M. Proshchalykin, V. Loktionov, M. Mokrousov	CAFK
Megachile (Eutricharaea) burdigalensis Benoist, 1940	7 km NW Staroterechnoye, 43.904303°N, 47.397925°E	20.VI.2018	1		M. Proshchalykin, V. Loktionov, M. Mokrousov	FSCV
Megachile (Eutricharaea) burdigalensis Benoist, 1940	7 km NW Staroterechnoye, 43.904303°N, 47.397925°E	20.VI.2018	1		M. Proshchalykin, V. Loktionov, M. Mokrousov	MHNN
Megachile (Eutricharaea) burdigalensis Benoist, 1940	8 km SE Staroterechnoye, 43.792806°N, 47.527549°E	19.VI.2018	1		M. Proshchalykin, V. Loktionov, M. Mokrousov	MHNN
Megachile (Eutricharaea) burdigalensis Benoist, 1940	Rubas River valley, 41°52′45″N, 48°16′14″E	2.VI.2019	1		M. Proshchalykin, V. Loktionov	FSCV
Megachile (Eutricharaea) deceptoria Pérez, 1890	13 km NE Kochubey, 44.442994°N, 46.691969°E	18.VI.2018	1	1	Yu. Astafurova	ZISP
Megachile (Eutricharaea) deceptoria Pérez, 1890	13 km NE Kochubey, 44.442994°N, 46.691969°E	18.VI.2018	4	3	M. Proshchalykin, V. Loktionov, M. Mokrousov	FSCV
Megachile (Eutricharaea) deceptoria Pérez, 1890	20 km SSE Kochubey, 44.252144°N, 46.672758°E	6.VII.2018		2	Yu. Astafurova	ZISP
Megachile (Eutricharaea) deceptoria Pérez, 1890	20 km SSE Kochubey, 44.252144°N, 46.672758°E	6.VII.2018		4	M. Proshchalykin, V. Loktionov, M. Mokrousov	FSCV
Megachile (Eutricharaea) deceptoria Pérez, 1890	23 km N Kochubey, 44.601125°N, 46.580994°E	17.VI.2018		1	Yu. Astafurova	ZISP
Megachile (Eutricharaea) deceptoria Pérez, 1890	3 km NNW Maydanskoye, 42°37′35″N, 46°56′48″E	1.VI.2019		1	M. Proshchalykin, V. Loktionov	FSCV
Megachile (Eutricharaea) deceptoria Pérez, 1890	3 km SW Novoterechnoye, 43.995614°N, 47.326328°E	20.VI.2018	2	1	Yu. Astafurova	ZISP
Megachile (Eutricharaea) deceptoria Pérez, 1890	3 km SW Novoterechnoye, 43.995614°N, 47.326328°E	20.VI.2018		3	M. Proshchalykin, V. Loktionov, M. Mokrousov	FSCV
Megachile (Eutricharaea) deceptoria Pérez, 1890	4 km SE Novokayakent, 42°22′09″N, 48°01′51″E	5.VI.2019		1	A. Fateryga	CAFK
Megachile (Eutricharaea) deceptoria Pérez, 1890	5 km SE Novokayakent, 42°21′17″N, 48°03′12″E	23.VI.2023		1	M. Proshchalykin	FSCV
Megachile (Eutricharaea) deceptoria Pérez, 1890	6 km SE Novokayakent	27.VI.2018	1	3	M. Proshchalykin, V. Loktionov, M. Mokrousov	FSCV
Megachile (Eutricharaea) deceptoria Pérez, 1890	8 km SE Staroterechnoye, 43.792806°N, 47.527549°E	19.VI.2018	1		M. Proshchalykin, V. Loktionov, M. Mokrousov	MHNN
Megachile (Eutricharaea) deceptoria Pérez, 1890	8 km SE Staroterechnoye, 43.792806°N, 47.527549°E	19.VI.2018		1	M. Proshchalykin, V. Loktionov, M. Mokrousov	FSCV
Megachile (Eutricharaea) deceptoria Pérez, 1890	Agrakhanskiy Bay, 43°29′07″N, 47°25′04″E	1.VI.2022	1	2	A. Fateryga	CAFK	Lotus
Megachile (Eutricharaea) deceptoria Pérez, 1890	Agrakhanskiy Bay, 43°29′07″N, 47°25′04″E	1.VI.2022	4	1	M. Proshchalykin	FSCV
Megachile (Eutricharaea) deceptoria Pérez, 1890	Belidzhi, hot spring, 41°54′2″N, 48°26′14″E	10.VI.2023	1	3	T. Levchenko	CTLM	Lotus corniculatus
Megachile (Eutricharaea) deceptoria Pérez, 1890	Dubki, 43°01′26″N, 46°49′30″E	19.VII.2022		1	M. Proshchalykin	FSCV
Megachile (Eutricharaea) deceptoria Pérez, 1890	Izberbash, 42.587°N, 47.8202°E	27.VI.2018		2	M. Proshchalykin, V. Loktionov, M. Mokrousov	FSCV
Megachile (Eutricharaea) deceptoria Pérez, 1890	Kamyshchay River valley, 41.908°N, 48.233°E	29.VI.2018	1	1	Yu. Astafurova	ZISP
Megachile (Eutricharaea) deceptoria Pérez, 1890	Kamyshchay River valley, 41.908°N, 48.233°E	29.VI.2018	3	1	M. Proshchalykin, V. Loktionov, M. Mokrousov	FSCV
Megachile (Eutricharaea) deceptoria Pérez, 1890	Kochubey, 44°23′N, 46°32′E	19.VI.2018		1	Yu. Astafurova	ZISP	Convolvulus arvensis
Megachile (Eutricharaea) deceptoria Pérez, 1890	Kochubey, 44°23′N, 46°32′E	6.VII.2018		3	Yu. Astafurova	ZISP	Alhagi
Megachile (Eutricharaea) deceptoria Pérez, 1890	Rubas River valley, 41°52′45″N, 48°16′14″E	2.VI.2019	1	1	M. Proshchalykin, V. Loktionov	FSCV
Megachile (Eutricharaea) deceptoria Pérez, 1890	Rubas River valley, 41°52′45″N, 48°16′14″E	25.VI.2021	1		A. Fateryga	CAFK	Zygophyllum fabago
Megachile (Eutricharaea) deceptoria Pérez, 1890	Rubas River valley, 41°52′45″N, 48°16′14″E	25.VI.2021		2	A. Fateryga	CAFK
Megachile (Eutricharaea) deceptoria Pérez, 1890	Sarykum Sand Dune, 43.01°N, 47.237°E	23–24.VI.2018		2	M. Proshchalykin, V. Loktionov, M. Mokrousov	FSCV
Megachile (Eutricharaea) deceptoria Pérez, 1890	Shura-Ozen River valley, 43°00′04″N, 47°14′29″E	21.VI.2012	3		A. Fateryga	CAFK	Lotus
Megachile (Eutricharaea) giraudi Gerstäcker, 1869	5 km N Darvag	14.VI.2018	1		A. Fateryga	CAFK	Securigera varia
Megachile (Eutricharaea) giraudi Gerstäcker, 1869	Arakani, 42°36′42″N, 46°59′36″E	22.VI.2023	1		M. Proshchalykin	FSCV
Megachile (Eutricharaea) giraudi Gerstäcker, 1869	Tsudakhar, 42°19′40″N, 47°09′48″E	1.VI.2019	1	1	A. Fateryga	CAFK
Megachile (Eutricharaea) giraudi Gerstäcker, 1869	Tsudakhar, 42°19′40″N, 47°09′48″E	1.VI.2019		1	M. Proshchalykin, V. Loktionov	FSCV
Megachile (Eutricharaea) giraudi Gerstäcker, 1869	Tsudakhar, 42°19′40″N, 47°09′48″E	11.VI.2019		2	A. Fateryga	CAFK	Onobrychis bobrovii
Megachile (Eutricharaea) giraudi Gerstäcker, 1869	Tsudakhar, 42°19′43″N, 47°09′51″E	15.VI.2023	1		A. Fateryga	CAFK	Onobrychis bobrovii
Megachile (Eutricharaea) giraudi Gerstäcker, 1869	Tsudakhar, 42°19′43″N, 47°09′51″E	15.VI.2023	3		M. Proshchalykin	FSCV
Megachile (Eutricharaea) giraudi Gerstäcker, 1869	Tsudakhar, 42°19′43″N, 47°09′51″E	29.V.2022	1		A. Fateryga	CAFK
Megachile (Eutricharaea) giraudi Gerstäcker, 1869	Tsudakhar, Mountain Botanical Garden	23.VI.2018	1		A. Fateryga	CAFK
Megachile (Eutricharaea) giraudi Gerstäcker, 1869	Vicinity of Maydanskoye, 42°35′39″N, 46°58′17″E	19.VI.2023	2		M. Proshchalykin	FSCV
Megachile (Eutricharaea) leachella Curtis, 1828	12 km SSW Kizlyar	22–23.VII.2015	1		M. Proshchalykin, V. Loktionov, M. Mokrousov, S. Belokobylskij	FSCV
Megachile (Eutricharaea) leachella Curtis, 1828	13 km NE Kochubey, 44.442994°N, 46.691969°E	18.VI.2018		1	M. Proshchalykin, V. Loktionov, M. Mokrousov	FSCV
Megachile (Eutricharaea) leachella Curtis, 1828	13 km NE Kochubey, 44.442994°N, 46.691969°E	18.VI.2018		1	Yu. Astafurova	ZISP
Megachile (Eutricharaea) leachella Curtis, 1828	20 km SSE Kochubey, 44.252144°N, 46.672758°E	6.VII.2018		1	M. Proshchalykin, V. Loktionov, M. Mokrousov	FSCV
Megachile (Eutricharaea) leachella Curtis, 1828	20 km SSE Kochubey, 44.252144°N, 46.672758°E	6.VII.2018		3	Yu. Astafurova	ZISP
Megachile (Eutricharaea) leachella Curtis, 1828	22 km SW Terekli-Mekteb, 44.043133°N, 45.648792°E	20.VI.2018	1		M. Proshchalykin, V. Loktionov, M. Mokrousov	FSCV
Megachile (Eutricharaea) leachella Curtis, 1828	22 km SW Terekli-Mekteb, 44.043133°N, 45.648792°E	21.VI.2018		1	M. Proshchalykin, V. Loktionov, M. Mokrousov	FSCV
Megachile (Eutricharaea) leachella Curtis, 1828	22 km SW Terekli-Mekteb, 44.043133°N, 45.648792°E	21–22.VI.2018		1	Yu. Astafurova	ZISP
Megachile (Eutricharaea) leachella Curtis, 1828	3 km NNW Maydanskoye, 42°37′35″N, 46°56′48″E	1.VI.2019		4	M. Proshchalykin, V. Loktionov	FSCV
Megachile (Eutricharaea) leachella Curtis, 1828	4 km SE Novokayakent, 42°22′09″N, 48°01′51″E	5.VI.2019		1	M. Proshchalykin, V. Loktionov	FSCV
Megachile (Eutricharaea) leachella Curtis, 1828	4 km SE Novokayakent, 42°22′09″N, 48°01′51″E	5.VI.2019		2	A. Fateryga	CAFK
Megachile (Eutricharaea) leachella Curtis, 1828	6 km SE Novokayakent	27.VI.2018	1		M. Proshchalykin, V. Loktionov, M. Mokrousov	FSCV
Megachile (Eutricharaea) leachella Curtis, 1828	7 km E Delichoban, 42°12′59″N, 48°10′58″E	12.VI.2021		1	A. Fateryga	CAFK
Megachile (Eutricharaea) leachella Curtis, 1828	7 km E Delichoban, 42°12′59″N, 48°10′58″E	5.VI.2019		1	M. Proshchalykin, V. Loktionov	FSCV
Megachile (Eutricharaea) leachella Curtis, 1828	8 km SE Staroterechnoye, 43.792806°N, 47.527549°E	19.VI.2018	1		Yu. Astafurova	CAFK
Megachile (Eutricharaea) leachella Curtis, 1828	8 km SE Staroterechnoye, 43.792806°N, 47.527549°E	19.VI.2018	5		M. Proshchalykin, V. Loktionov, M. Mokrousov	FSCV
Megachile (Eutricharaea) leachella Curtis, 1828	Arakani, 42°36′42″N, 46°59′36″E	22.VI.2023	2		M. Proshchalykin	FSCV
Megachile (Eutricharaea) leachella Curtis, 1828	Belidzhi, hot spring, 41°54′42″N, 48°26′56″E	10.VI.2023	1		T. Levchenko	CTLM	Lotus corniculatus
Megachile (Eutricharaea) leachella Curtis, 1828	Derbent, 42.09845°N, 48.28813°E	28–29.VI.2018		1	M. Proshchalykin, V. Loktionov, M. Mokrousov	FSCV
Megachile (Eutricharaea) leachella Curtis, 1828	Derbent, railroad to the north from the fortress wall	8.VI.2023	1		T. Levchenko	CTLM	Zygophyllum fabago
Megachile (Eutricharaea) leachella Curtis, 1828	Derbent, railroad to the north from the fortress wall	8.VI.2023		1	T. Levchenko	CTLM	Malva
Megachile (Eutricharaea) leachella Curtis, 1828	Derbent, railroad to the north from the fortress wall	8.VI.2023		1	T. Levchenko	CTLM	Medicago lessingii
Megachile (Eutricharaea) leachella Curtis, 1828	Derbent, railroad to the north from the fortress wall	9.VII.2022	1		T. Levchenko	CTLM	Zygophyllum fabago
Megachile (Eutricharaea) leachella Curtis, 1828	Kamyshchay River valley, 41.908°N, 48.233°E	29.VI.2018	2		M. Proshchalykin, V. Loktionov, M. Mokrousov	FSCV
Megachile (Eutricharaea) leachella Curtis, 1828	Kamyshchay River valley, 41°54′33″N, 48°13′47″E	25.VI.2021	1		A. Fateryga	CAFK
Megachile (Eutricharaea) leachella Curtis, 1828	Kamyshchay River valley, 41°54′33″N, 48°13′47″E	30.V.2022	1		M. Proshchalykin	FSCV
Megachile (Eutricharaea) leachella Curtis, 1828	Khotoch, 42°24′52″N, 46°57′10″E	17.VI.2023		1	M. Proshchalykin	FSCV
Megachile (Eutricharaea) leachella Curtis, 1828	Kochubey, 44°23′N, 46°32′E	6.VII.2018	3	1	Yu. Astafurova	ZISP
Megachile (Eutricharaea) leachella Curtis, 1828	Maydanskoye, 42°36′07″N, 46°58′13″E	28.V.2022	1	2	M. Proshchalykin	FSCV
Megachile (Eutricharaea) leachella Curtis, 1828	Narat-Tyube Range, 42°58′47″N, 47°14′40″E	31.VI.2019		1	A. Fateryga	CAFK	Teucrium orientale
Megachile (Eutricharaea) leachella Curtis, 1828	Rubas River valley, 41°52′45″N, 48°16′14″E	2.VI.2019		1	M. Proshchalykin, V. Loktionov	FSCV
Megachile (Eutricharaea) leachella Curtis, 1828	Rubas River valley, 41°52′45″N, 48°16′14″E	25.VI.2021		1	A. Fateryga	CAFK
Megachile (Eutricharaea) leachella Curtis, 1828	Samur Reserve, 3 km NW Primorsky, 41.8667°N, 48.5565°E	5.VI.2017		1	M. Mokrousov	CAFK
Megachile (Eutricharaea) leachella Curtis, 1828	Sarykum Sand Dune, 43.01°N, 47.237°E	23–24.VI.2018	1	1	M. Proshchalykin, V. Loktionov, M. Mokrousov	FSCV
Megachile (Eutricharaea) leachella Curtis, 1828	Sarykum Sand Dune, 43.01°N, 47.237°E	26.VI.2018		1	Yu. Astafurova	ZISP
Megachile (Eutricharaea) leachella Curtis, 1828	Sarykum Sand Dune, 43.01°N, 47.237°E	29.V.2019		2	M. Mokrousov	FSCV
Megachile (Eutricharaea) leachella Curtis, 1828	Sarykum Sand Dune, 43°00′08″N, 47°14′15″E	28–29.V.2019	3	2	M. Proshchalykin, V. Loktionov	FSCV
Megachile (Eutricharaea) leachella Curtis, 1828	Tsudakhar, 42°19′40″N, 47°09′48″E	16.VI.2021	1		A. Fateryga	CAFK	Onobrychis bobrovii
Megachile (Eutricharaea) leachella Curtis, 1828	Tsudakhar, 42°19′40″N, 47°09′48″E	20.VI.2021	1		A. Fateryga	CAFK	Onobrychis bobrovii
Megachile (Eutricharaea) leachella Curtis, 1828	Tsudakhar, 42°19′40″N, 47°09′48″E	20.VI.2021		1	S. Ivanov	CAFK
Megachile (Eutricharaea) leachella Curtis, 1828	Tsudakhar, 42°19′43″N, 47°09′51″E	15.VI.2023		1	A. Fateryga	CAFK
Megachile (Eutricharaea) leachella Curtis, 1828	Vicinity of Maydanskoye, 42°35′39″N, 46°58′17″E	19.VI.2023		1	M. Proshchalykin	FSCV
Megachile (Eutricharaea) leachella Curtis, 1828	Vicinity of Sulak, 43°15′00″N, 47°30′53″E	1.VI.2022		1	M. Proshchalykin	FSCV
Megachile (Eutricharaea) leachella Curtis, 1828	Vicinity of Talgi, 42°52′36″N, 47°26′42″E	13.VI.2021	1		A. Fateryga	CAFK
Megachile (Eutricharaea) leucomalla Gerstäcker, 1869	Kamyshchay River valley, 41.908°N, 48.233°E	29.VI.2018	1		Yu. Astafurova	ZISP
Megachile (Eutricharaea) leucomalla Gerstäcker, 1869	Narat-Tyube Range, 42°58′47″N, 47°14′40″E	12.VI.2019	1		A. Fateryga	CAFK	Ziziphora serpyllacea
Megachile (Eutricharaea) leucomalla Gerstäcker, 1869	Sarykum Sand Dune, 43.01°N, 47.237°E	23–24.VI.2018	1		M. Proshchalykin, V. Loktionov, M. Mokrousov	FSCV
Megachile (Eutricharaea) leucomalla Gerstäcker, 1869	Sarykum Sand Dune, 43.01°N, 47.237°E	24.VI.2018	1		A. Fateryga	CAFK
Megachile (Eutricharaea) marginata Smith, 1853	Derbent, 42.09845°N, 48.28813°E	28–29.VI.2018	1		M. Proshchalykin, V. Loktionov, M. Mokrousov	FSCV
Megachile (Eutricharaea) marginata Smith, 1853	Izberbash, 42.587°N, 47.8202°E	27.VI.2018		1	Yu. Astafurova	ZISP
Megachile (Eutricharaea) marginata Smith, 1853	Kamyshchay River valley, 41.908°N, 48.233°E	29.VI.2018	2		Yu. Astafurova	ZISP
Megachile (Eutricharaea) marginata Smith, 1853	Kamyshchay River valley, 41.908°N, 48.233°E	29.VI.2018	6		M. Proshchalykin, V. Loktionov, M. Mokrousov	FSCV
Megachile (Eutricharaea) marginata Smith, 1853	Samur Reserve, 3 km NW Primorsky, 41.8667°N, 48.5565°E	2–4.VII.2018	1		Yu. Astafurova	ZISP
Megachile (Eutricharaea) marginata Smith, 1853	Sarykum Sand Dune, 43.01°N, 47.237°E	23–24.VI.2018	1		Yu. Astafurova	ZISP
Megachile (Eutricharaea) marginata Smith, 1853	Sarykum Sand Dune, 43.01°N, 47.237°E	23–24.VI.2018		1	M. Proshchalykin, V. Loktionov, M. Mokrousov	FSCV
Megachile (Eutricharaea) marginata Smith, 1853	Sarykum Sand Dune, 43.01°N, 47.237°E	26.VI.2018		1	Yu. Astafurova	ZISP
Megachile (Eutricharaea) marginata Smith, 1853	Vicinity of Talgi, 42°52′36″N, 47°26′42″E	13.VI.2021		1	A. Fateryga	CAFK
Megachile (Eutricharaea) rotundata (Fabricius, 1787)	22 km SW Terekli-Mekteb, 44.043133°N, 45.648792°E	20.VI.2018	2		M. Proshchalykin, V. Loktionov, M. Mokrousov	FSCV
Megachile (Eutricharaea) rotundata (Fabricius, 1787)	22 km SW Terekli-Mekteb, 44.043133°N, 45.648792°E	21–22.VI.2018	4	1	Yu. Astafurova	ZISP
Megachile (Eutricharaea) rotundata (Fabricius, 1787)	8 km SE Staroterechnoye, 43.792806°N, 47.527549°E	19.VI.2018	1	1	M. Proshchalykin, V. Loktionov, M. Mokrousov	FSCV
Megachile (Eutricharaea) rotundata (Fabricius, 1787)	8 km SE Staroterechnoye, 43.792806°N, 47.527549°E	19.VI.2018	1		Yu. Astafurova	ZISP
Megachile (Eutricharaea) rotundata (Fabricius, 1787)	9 km SSE Kochubey	21–22.VII.2015		1	M. Proshchalykin, V. Loktionov, M. Mokrousov, S. Belokobylskij	FSCV
Megachile (Eutricharaea) rotundata (Fabricius, 1787)	Arakani, 42°36′42″N, 46°59′36″E	22.VI.2023		1	M. Proshchalykin	FSCV
Megachile (Eutricharaea) rotundata (Fabricius, 1787)	Derbent, 42.09845°N, 48.28813°E	28–29.VI.2018	1	1	Yu. Astafurova	ZISP
Megachile (Eutricharaea) rotundata (Fabricius, 1787)	Derbent, Agasiyev Street and Moskovskiy Avenue, 42°04′15″N, 48°18′04.2″E	8.VI.2023	1		T. Levchenko	CTLM	Medicago
Megachile (Eutricharaea) rotundata (Fabricius, 1787)	Derbent, railroad to the north from the fortress wall	4.VII.2022	1	1	T. Levchenko	CTLM	Medicago lessingii
Megachile (Eutricharaea) rotundata (Fabricius, 1787)	Derbent, railroad to the north from the fortress wall	4.VII.2022	1		T. Levchenko	CTLM	Centaurea diffusa
Megachile (Eutricharaea) rotundata (Fabricius, 1787)	Derbent, railroad to the north from the fortress wall	8.VI.2023	1	1	T. Levchenko	CTLM
Megachile (Eutricharaea) rotundata (Fabricius, 1787)	Derbent, railroad to the north from the fortress wall	9.VII.2022	1		T. Levchenko	CTLM	Alhagi pseudalhagi
Megachile (Eutricharaea) rotundata (Fabricius, 1787)	Derbent, S slope of Naryn-Kala	10.VII.2022		1	T. Levchenko	CTLM	Medicago
Megachile (Eutricharaea) rotundata (Fabricius, 1787)	Kochubey, 44°23′N, 46°32′E	18.VI.2018	1		M. Proshchalykin, V. Loktionov, M. Mokrousov	FSCV
Megachile (Eutricharaea) rotundata (Fabricius, 1787)	Kochubey, 44°23′N, 46°32′E	6.VII.2018	2	1	Yu. Astafurova	ZISP
Megachile (Eutricharaea) rotundata (Fabricius, 1787)	Kufa, 6 km NW Rutul, 41.565178°N, 47.362029°E, 1500 m	29.VI–1.VII.2018		1	Yu. Astafurova	ZISP
Megachile (Eutricharaea) rotundata (Fabricius, 1787)	Rubas River valley, 41°52′45″N, 48°16′14″E	25.VI.2021		1	A. Fateryga	CAFK
Megachile (Eutricharaea) rotundata (Fabricius, 1787)	Samur Reserve, 3 km NW Primorsky, 41.8667°N, 48.5565°E	2–4.VII.2018		1	Yu. Astafurova	ZISP
Megachile (Eutricharaea) rotundata (Fabricius, 1787)	Sarykum Sand Dune, 43.002293°N, 47.237432°E	26.VI.2018	1		Yu. Astafurova, K. Fadeev, V. Loktionov, M. Mokrousov, M. Proshchalykin	FSCV
Megachile (Eutricharaea) rotundata (Fabricius, 1787)	Sarykum Sand Dune, 43.01°N, 47.237°E	23–24.VI.2018	1		M. Proshchalykin, V. Loktionov, M. Mokrousov	FSCV
Megachile (Eutricharaea) rotundata (Fabricius, 1787)	Sarykum Sand Dune, 43.01°N, 47.237°E	31.V.2019		1	M. Mokrousov, K. Fadeev, V. Loktionov	FSCV
Megachile (Eutricharaea) rubrimana Morawitz, 1893	8 km SE Staroterechnoye, 43.792806°N, 47.527549°E	19.VI.2018	1		M. Proshchalykin, V. Loktionov, M. Mokrousov	MHNN
Megachile (Eutricharaea) rubrimana Morawitz, 1893	Sarykum Sand Dune, 43°00′08″N, 47°14′15″E	28–29.V.2019		1	M. Proshchalykin, V. Loktionov	MHNN
Megachile (Eutricharaea) semicircularis auct. nec van der Zanden, 1996	22 km SW Terekli-Mekteb, 44.043133°N, 45.648792°E	21.VI.2018	1		M. Proshchalykin, V. Loktionov, M. Mokrousov	FSCV
Megachile (Eutricharaea) semicircularis auct. nec van der Zanden, 1996	22 km SW Terekli-Mekteb, 44.043133°N, 45.648792°E	21–22.VI.2018	1		Yu. Astafurova	ZISP
Megachile (Eutricharaea) semicircularis auct. nec van der Zanden, 1996	Kamyshchay River valley	13.VI.2018	1		A. Fateryga	CAFK
Megachile (Eutricharaea) semicircularis auct. nec van der Zanden, 1996	Sarykum Sand Dune, 43.01°N, 47.237°E	23–24.VI.2018	1		M. Proshchalykin, V. Loktionov, M. Mokrousov	FSCV
Megachile (Eutricharaea) semicircularis auct. nec van der Zanden, 1996	Shura-Ozen River valley, 43°00′04″N, 47°14′29″E	21.VI.2012	1		A. Fateryga	CAFK	Lotus
Megachile (Megachile) centuncularis (Linnaeus, 1758)	12 km SSW Kizlyar	22–23.VII.2015	3	4	M. Proshchalykin, V. Loktionov, M. Mokrousov, S. Belokobylskij	FSCV
Megachile (Megachile) centuncularis (Linnaeus, 1758)	13 km NE Kochubey, 44.442994°N, 46.691969°E	18.VI.2018		1	M. Proshchalykin, V. Loktionov, M. Mokrousov	FSCV
Megachile (Megachile) centuncularis (Linnaeus, 1758)	7 km SE Gedzhykh, 42°03′52″N, 48°05′57″E	3.VI.2019	1		M. Proshchalykin, V. Loktionov	FSCV
Megachile (Megachile) centuncularis (Linnaeus, 1758)	Belidzhi, hot spring, 41°54′42″N, 48°26′56″E	10.VI.2023	1	1	T. Levchenko	CTLM	Lotus corniculatus
Megachile (Megachile) centuncularis (Linnaeus, 1758)	Dubki, 43°01′26″N, 46°49′30″E	21.VI.2023	1		A. Fateryga	CAFK	Xeranthemum annuum
Megachile (Megachile) centuncularis (Linnaeus, 1758)	Sarykum Sand Dune, 43.01°N, 47.237°E	26.VI.2018		1	M. Proshchalykin, V. Loktionov, M. Mokrousov	FSCV
Megachile (Megachile) centuncularis (Linnaeus, 1758)	Sarykum Sand Dune, 43°00′08″N, 47°14′15″E	28–29.V.2019	1		M. Proshchalykin, V. Loktionov	FSCV
Megachile (Megachile) centuncularis (Linnaeus, 1758)	Tsudakhar, 42°19′43″N, 47°09′51″E	15.VI.2023		3	M. Proshchalykin	FSCV
Megachile (Megachile) lapponica Thomson, 1872	Gunib, Forsh Street, 42°23′23.6″N, 46°57′44.9″E	11.VII.2022	1		T. Levchenko	CTLM
Megachile (Megachile) ligniseca (Kirby, 1802)	Vicinity of Manasaul, 42°45′05″N, 47°00′00″E	23.VI.2021	1		A. Fateryga	CAFK	Knautia
Megachile (Megachile) melanopyga Costa, 1863	22 km SW Terekli-Mekteb, 44.043133°N, 45.648792°E	21.VI.2018		1	M. Proshchalykin, V. Loktionov, M. Mokrousov	FSCV
Megachile (Megachile) melanopyga Costa, 1863	3 km SW Novoterechnoye, 43.995614°N, 47.326328°E	20.VI.2018	1		M. Proshchalykin, V. Loktionov, M. Mokrousov	FSCV
Megachile (Megachile) melanopyga Costa, 1863	6 km SE Novokayakent	27.VI.2018	1		Yu. Astafurova	ZISP
Megachile (Megachile) melanopyga Costa, 1863	Gelinbatan, 41°56′30″N, 48°10′41″E	2.VI.2019		1	M. Proshchalykin, V. Loktionov	FSCV
Megachile (Megachile) melanopyga Costa, 1863	Kufa, 6 km NW Rutul, 41.565178°N, 47.362029°E, 1500 m	1.VII.2018		1	M. Proshchalykin, V. Loktionov, M. Mokrousov	FSCV
Megachile (Megachile) melanopyga Costa, 1863	Narat-Tyube Range, 42°56′20″N, 47°23′30″E	11.VI.2021		1	S. Ivanov	CAFK	Veronica spicata s.l.
Megachile (Megachile) melanopyga Costa, 1863	Narat-Tyube Range, 42°56′20″N, 47°23′30″E	17.VI.2021	1		A. Fateryga	CAFK
Megachile (Megachile) melanopyga Costa, 1863	Rubas River valley, 41°52′45″N, 48°16′14″E	2.VI.2019	1		M. Proshchalykin, V. Loktionov	FSCV
Megachile (Megachile) melanopyga Costa, 1863	Sarykum Sand Dune, 43°00′08″N, 47°14′15″E	28–29.V.2019		1	M. Proshchalykin, V. Loktionov	FSCV
Megachile (Megachile) melanopyga Costa, 1863	Talgi, 42.876294°N, 47.440111°E	25.VI.2018	2	1	M. Proshchalykin, V. Loktionov, M. Mokrousov	FSCV
Megachile (Megachile) melanopyga Costa, 1863	Talgi, 42.876294°N, 47.440111°E	25.VI.2018	2	1	Yu. Astafurova	ZISP
Megachile (Megachile) melanopyga Costa, 1863	Tsudakhar, 42°19′43″N, 47°09′51″E	15.VI.2023	1	1	M. Proshchalykin	FSCV
Megachile (Megachile) melanopyga Costa, 1863	Tsudakhar, 42°20′15″N, 47°10′10″E	18.VI.2023		1	M. Proshchalykin	FSCV
Megachile (Megachile) octosignata Nylander, 1852	Dubki, 43°01′26″N, 46°49′30″E	19.VII.2022	1		M. Proshchalykin	FSCV
Megachile (Megachile) octosignata Nylander, 1852	Dubki, 43°01′26″N, 46°49′30″E	21.VI.2023	1		M. Proshchalykin	FSCV
Megachile (Megachile) octosignata Nylander, 1852	Khlyut, 41°30′24″N, 47°31′09″E	4.VI.2019	1		M. Proshchalykin, V. Loktionov	FSCV
Megachile (Megachile) octosignata Nylander, 1852	Maydanskoye, 42°36′07″N, 46°58′13″E	11.VI.2019	1		A. Fateryga	CAFK	Echium vulgare
Megachile (Megachile) octosignata Nylander, 1852	Vicinity of Gubden, 42°34′23″N, 47°33′01″E	2.VI.2022	1		M. Proshchalykin	FSCV
Megachile (Megachile) pilicrus Morawitz, 1877	Derbent, slope above Naryn-Kala, 42°02′47.8″N, 48°15′57.7″E	10.VII.2022		1	T. Levchenko	CTLM	Stachys byzantina
Megachile (Megachile) pilicrus Morawitz, 1877	Dubki, 43°01′26″N, 46°49′30″E	19.VII.2022		1	M. Proshchalykin	FSCV
Megachile (Megachile) pilicrus Morawitz, 1877	Dubki, 43°01′26″N, 46°49′30″E	21.VI.2023		1	A. Fateryga	CAFK	Xeranthemum annuum
Megachile (Megachile) pilicrus Morawitz, 1877	Izberbash, 42.587°N, 47.8202°E	27.VI.2018	1	2	M. Proshchalykin, V. Loktionov, M. Mokrousov	FSCV
Megachile (Megachile) pilicrus Morawitz, 1877	Kochubey, 44°23′N, 46°32′E	18.VI.2018		1	M. Proshchalykin, V. Loktionov, M. Mokrousov	FSCV
Megachile (Megachile) pilicrus Morawitz, 1877	Narat-Tyube Range, 42°56′20″N, 47°23′30″E	11.VI.2021		2	A. Fateryga	CAFK
Megachile (Megachile) pilicrus Morawitz, 1877	Narat-Tyube Range, 42°56′20″N, 47°23′30″E	11.VI.2021		3	S. Ivanov	CAFK	Origanum vulgare
Megachile (Megachile) pilicrus Morawitz, 1877	Narat-Tyube Range, 42°56′20″N, 47°23′30″E	17.VI.2021	1	5	A. Fateryga	CAFK	Teucrium chamaedrys
Megachile (Megachile) pilicrus Morawitz, 1877	Samur Reserve, 3 km NW Primorsky, 41.8667°N, 48.5565°E	2–4.VII.2018	3	3	Yu. Astafurova	ZISP
Megachile (Megachile) pilicrus Morawitz, 1877	Samur Reserve, 3 km NW Primorsky, 41.8667°N, 48.5565°E	3.VII.2018	7	4	M. Proshchalykin, V. Loktionov, M. Mokrousov	FSCV
Megachile (Megachile) pilicrus Morawitz, 1877	Sarykum Sand Dune, 43.01°N, 47.237°E	26.VI.2018	2		M. Proshchalykin, V. Loktionov, M. Mokrousov	FSCV
Megachile (Megachile) pilicrus Morawitz, 1877	Talgi, 42.876294°N, 47.440111°E	25.VI.2018		1	M. Proshchalykin, V. Loktionov, M. Mokrousov	FSCV
Megachile (Megachile) pilicrus Morawitz, 1877	Talgi, 42.876294°N, 47.440111°E	25.VI.2018		1	Yu. Astafurova	ZISP
Megachile (Megachile) pilicrus Morawitz, 1877	Tsudakhar, 42°20′15″N, 47°10′10″E	24.VI.2023		2	M. Proshchalykin	FSCV
Megachile (Megachile) versicolor Smith, 1844	Curusch			1	Faust	ZISP	Coll. F. Morawitz	Misidentified as apicalis by Morawitz (1873)
Megachile (Megachile) versicolor Smith, 1844	Dubki, 43°01′26″N, 46°49′30″E	21.VI.2023		1	A. Fateryga	CAFK	Xeranthemum annuum
Megachile (Megachile) versicolor Smith, 1844	Khotoch, 42°24′52″N, 46°57′10″E	17.VI.2023		2	M. Proshchalykin	FSCV
Megachile (Megachile) versicolor Smith, 1844	Tsudakhar, 42°19′43″N, 47°09′51″E	15.VI.2023		1	M. Proshchalykin	FSCV
Megachile (Megachile) versicolor Smith, 1844	Tsudakhar, 42°19′43″N, 47°09′51″E	28–29.V.2022		3	M. Proshchalykin	FSCV
Megachile (Megachile) versicolor Smith, 1844	Tsudakhar, 42°20′15″N, 47°10′10″E	18.VI.2023	1		M. Proshchalykin	FSCV
Megachile (Megachile) versicolor Smith, 1844	Tsudakhar, 42°20′15″N, 47°10′10″E	29.V.2022		1	A. Fateryga	CAFK
Megachile (Megachile) versicolor Smith, 1844	Vicinity of Gubden, 42°34′23″N, 47°33′01″E	3.VI.2022	1		A. Fateryga	CAFK
Megachile (Megachile) versicolor Smith, 1844	Vicinity of Ikra, 41°33′14″N, 48°00′18″E	27.VI.2021	1		A. Fateryga	CAFK	Ononis
Megachile (Pseudomegachile) ericetorum Lepeletier de Saint-Fargeau, 1841	3 km NW Khotoch, 42°25′38″N, 46°55′44″E	17.VI.2023		1	A. Fateryga	CAFK
Megachile (Pseudomegachile) ericetorum Lepeletier de Saint-Fargeau, 1841	Dubki, Sulak River, 43°00′37″N, 46°50′09″E	2.VI.2023		1	T. Levchenko	CTLM	Teucrium polium
Megachile (Pseudomegachile) ericetorum Lepeletier de Saint-Fargeau, 1841	Gunib, N tower of the fortress, 42°23′48″N, 46°53′03″E	5.VI.2023		1	T. Levchenko	CTLM	Marrubium
Megachile (Pseudomegachile) ericetorum Lepeletier de Saint-Fargeau, 1841	Samur Reserve, 3 km NW Primorsky, 41.8667°N, 48.5565°E	2–4.VII.2018	1		Yu. Astafurova	ZISP
Megachile (Pseudomegachile) ericetorum Lepeletier de Saint-Fargeau, 1841	Tekipirkent, 41°20′18″N, 47°52′32″E	29.VI.2023	2		A. Fateryga	CAFK
Megachile (Pseudomegachile) ericetorum Lepeletier de Saint-Fargeau, 1841	Tsudakhar, 42°19′43″N, 47°09′51″E	15.VI.2023	7	1	M. Proshchalykin	FSCV
Megachile (Pseudomegachile) ericetorum Lepeletier de Saint-Fargeau, 1841	Tsudakhar, 42°20′15″N, 47°10′10″E	18.VI.2023	1		M. Proshchalykin	FSCV
Megachile (Pseudomegachile) ericetorum Lepeletier de Saint-Fargeau, 1841	Vicinity of Gubden, 42°34′23″N, 47°33′01″E	2.VI.2022	1	1	A. Fateryga	CAFK
Megachile (Pseudomegachile) ericetorum Lepeletier de Saint-Fargeau, 1841	Vicinity of Gubden, 42°34′23″N, 47°33′01″E	2.VI.2022		2	M. Proshchalykin	FSCV
Megachile (Pseudomegachile) ericetorum Lepeletier de Saint-Fargeau, 1841	Vicinity of Maydanskoye, 42°35′39″N, 46°58′17″E	19.VI.2023	6		M. Proshchalykin	FSCV
Megachile (Pseudomegachile) flavipes Spinola, 1838	6 km NW Chirkey, 43°00′10″N, 46°53′51″E	27.V.2022→VII.2022		1	A. Fateryga	CAFK	From nest
Megachile (Pseudomegachile) flavipes Spinola, 1838	Belidzhi, hot spring, 41°54′2″N, 48°26′14″E	10.VI.2023	1		T. Levchenko	CTLM	Lotus corniculatus
Megachile (Pseudomegachile) flavipes Spinola, 1838	Derbent, 42.09845°N, 48.28813°E	28–29.VI.2018	1	1	Yu. Astafurova	CAFK
Megachile (Pseudomegachile) flavipes Spinola, 1838	Derbent, 42.09845°N, 48.28813°E	28–29.VI.2018	1		M. Proshchalykin, V. Loktionov, M. Mokrousov	MHNN
Megachile (Pseudomegachile) flavipes Spinola, 1838	Derbent, 42.09845°N, 48.28813°E	28–29.VI.2018	6		M. Proshchalykin, V. Loktionov, M. Mokrousov	FSCV
Megachile (Pseudomegachile) flavipes Spinola, 1838	Derbent, 42.09845°N, 48.28813°E	28–29.VI.2018	11	2	Yu. Astafurova	ZISP
Megachile (Pseudomegachile) flavipes Spinola, 1838	Derbent, railroad to the north from the fortress wall	4.VII.2022	1		T. Levchenko	CTLM	Centaurea diffusa
Megachile (Pseudomegachile) flavipes Spinola, 1838	Derbent, railroad to the north from the fortress wall	8.VI.2023		1	T. Levchenko	CTLM	Malva
Megachile (Pseudomegachile) flavipes Spinola, 1838	Derbent, railroad to the north from the fortress wall	9.VII.2022	1	1	T. Levchenko	CTLM	Alhagi pseudalhagi
Megachile (Pseudomegachile) flavipes Spinola, 1838	Derbent, railroad to the north from the fortress wall	9.VII.2022	1		T. Levchenko	CTLM	Zygophyllum fabago
Megachile (Pseudomegachile) flavipes Spinola, 1838	Derbent, railroad to the north from the fortress wall	9.VII.2022		1	T. Levchenko	CTLM	Centaurea diffusa
Megachile (Pseudomegachile) flavipes Spinola, 1838	Derbent, S slope of Naryn-Kala	10.VII.2022	1		T. Levchenko	CTLM
Megachile (Pseudomegachile) flavipes Spinola, 1838	Derbent, S slope of Naryn-Kala	15.VII.2022	1		T. Levchenko	CTLM	Alhagi pseudalhagi
Megachile (Pseudomegachile) flavipes Spinola, 1838	Derbent, seacoast to the north from the fortress wall	9.VII.2022		1	T. Levchenko	CTLM	Cakile maritima
Megachile (Pseudomegachile) flavipes Spinola, 1838	Derbent, slope above Naryn-Kala, 42°02′54.1″N, 48°16′21.6″E	5.VII.2022	1		T. Levchenko	CTLM	Origanum vulgare
Megachile (Pseudomegachile) flavipes Spinola, 1838	Gunib, Forsh Street, 42°23′23.6″N, 46°57′44.9″E	11.VII.2022		1	T. Levchenko	CTLM	Malva
Megachile (Pseudomegachile) flavipes Spinola, 1838	Kamyshchay River valley, 41.908°N, 48.233°E	29.VI.2018	1		Yu. Astafurova	ZISP
Megachile (Pseudomegachile) flavipes Spinola, 1838	Kamyshchay River valley, 41.908°N, 48.233°E	29.VI.2018		1	M. Proshchalykin, V. Loktionov, M. Mokrousov	MHNN
Megachile (Pseudomegachile) flavipes Spinola, 1838	Shura-Ozen River valley, 43°00′04″N, 47°14′29″E	21.VI.2021	5		A. Fateryga	CAFK	Lotus
Megachile (Pseudomegachile) flavipes Spinola, 1838	Tsudakhar, 42°19′43″N, 47°09′51″E	28–29.V.2022		1	M. Proshchalykin	FSCV
Megachile (Pseudomegachile) saussurei Radoszkowski, 1874	7 km NW Staroterechnoye, 43.904303°N, 47.397925°E	20.VI.2018		1	M. Proshchalykin, V. Loktionov, M. Mokrousov	MHNN
Megachile (Pseudomegachile) tecta Radoszkowski, 1888	Derbent		2		A. Becker	ZISP	Coll. F. Morawitz	Misidentified as derasa by Morawitz (1873)
Megachile (Pseudomegachile) tecta Radoszkowski, 1888	Derbent, S slope of Naryn-Kala	10.VII.2022	1		T. Levchenko	CTLM	Zygophyllum fabago
Megachile (Pseudomegachile) tecta Radoszkowski, 1888	Derbent, slope above Naryn-Kala, 42°02′47.8″N, 48°15′57.7″E	5.VII.2022	1		T. Levchenko	CTLM	Origanum vulgare
Megachile (Pseudomegachile) tecta Radoszkowski, 1888	Kamyshchay River valley, 41.908°N, 48.233°E	29.VI.2018	1		Yu. Astafurova	MHNN
Megachile (Pseudomegachile) tecta Radoszkowski, 1888	Kochubey, 44°23′N, 46°32′E	6.VII.2018	1	1	Yu. Astafurova	CAFK	Alhagi
Megachile (Pseudomegachile) tecta Radoszkowski, 1888	Kochubey, 44°23′N, 46°32′E	6.VII.2018	1	1	Yu. Astafurova	MHNN	Alhagi
Megachile (Pseudomegachile) tecta Radoszkowski, 1888	Kochubey, 44°23′N, 46°32′E	6.VII.2018	6	3	Yu. Astafurova	ZISP	Alhagi
Megachile (Pseudomegachile) tecta Radoszkowski, 1888	Tsudakhar, 42°19′40″N, 47°09′48″E	20.VI.2021	1		A. Fateryga	CAFK	Onobrychis bobrovii
Megachile (Pseudomegachile) tecta Radoszkowski, 1888	Tsudakhar, 42°19′40″N, 47°09′48″E	28.VI.2021		1	A. Fateryga	CAFK	Onobrychis bobrovii
Megachile (Pseudomegachile) tecta Radoszkowski, 1888	Vicinity of Turtsi, 42°11′34″N, 47°09′33″E	22.VI.2021	2	1	A. Fateryga	CAFK	Onobrychis bobrovii
Megachile (Xanthosarus) analis Nylander, 1852	Vicinity of Kurush, 41°17′48″N, 47°50′42″E	27.VI.2023		1	A. Fateryga	CAFK
Megachile (Xanthosarus) circumcincta (Kirby, 1802)	1.5 km SE Pionerny, 43°03′36″N, 46°51′09″E	28.V.2019		1	M. Proshchalykin, V. Loktionov	FSCV
Megachile (Xanthosarus) circumcincta (Kirby, 1802)	5 km NW Talgi, 42°53′02″N, 47°24′17″E	31.V.2019		1	M. Proshchalykin, V. Loktionov	FSCV
Megachile (Xanthosarus) circumcincta (Kirby, 1802)	Dubki, 43°01′26″N, 46°49′30″E	31.V.2022	1		A. Fateryga	CAFK	Dictamnus caucasicus
Megachile (Xanthosarus) circumcincta (Kirby, 1802)	Khlyut, 41°30′24″N, 47°31′09″E	4.VI.2019		1	A. Fateryga	CAFK
Megachile (Xanthosarus) circumcincta (Kirby, 1802)	Tekipirkent, 41°20′18″N, 47°52′32″E	29.VI.2023	2	1	M. Proshchalykin	FSCV
Megachile (Xanthosarus) circumcincta (Kirby, 1802)	Vicinity of Gubden, 42°34′23″N, 47°33′01″E	3.VI.2022	4		A. Fateryga	CAFK
Megachile (Xanthosarus) lagopoda (Linnaeus, 1761)	Arakani, 42°36′42″N, 46°59′36″E	22.VI.2023	1		M. Proshchalykin	FSCV
Megachile (Xanthosarus) lagopoda (Linnaeus, 1761)	Derbent			1	A. Becker	ZISP	Coll. F. Morawitz	Misidentified as maritima by Morawitz (1873)
Megachile (Xanthosarus) lagopoda (Linnaeus, 1761)	Dubki, 43°01′26″N, 46°49′30″E	19.VII.2022	1	1	M. Proshchalykin	FSCV
Megachile (Xanthosarus) lagopoda (Linnaeus, 1761)	Dubki, 43°01′26″N, 46°49′30″E	21.VI.2023	1		M. Proshchalykin	FSCV
Megachile (Xanthosarus) lagopoda (Linnaeus, 1761)	Gunib, Mountain Botanical Garden, 42°23′54.7″N, 46°55′32.2″E	13.VII.2022	1		T. Levchenko	CTLM	Teucrium hyrcanum
Megachile (Xanthosarus) lagopoda (Linnaeus, 1761)	Khotoch, 42°24′52″N, 46°57′10″E	17.VI.2023	1	3	M. Proshchalykin	FSCV
Megachile (Xanthosarus) lagopoda (Linnaeus, 1761)	Narat-Tyube Range, 42°56′20″N, 47°23′30″E	11.VI.2021		1	A. Fateryga	CAFK
Megachile (Xanthosarus) lagopoda (Linnaeus, 1761)	Tsudakhar, 42°19′43″N, 47°09′51″E	15.VI.2023		1	A. Fateryga	CAFK	Echium vulgare
Megachile (Xanthosarus) lagopoda (Linnaeus, 1761)	Tsudakhar, 42°19′43″N, 47°09′51″E	15.VI.2023		1	A. Fateryga	CAFK
Megachile (Xanthosarus) lagopoda (Linnaeus, 1761)	Tsudakhar, 42°19′43″N, 47°09′51″E	15.VI.2023		3	M. Proshchalykin	FSCV
Megachile (Xanthosarus) lagopoda (Linnaeus, 1761)	Vicinity of Talgi, 42°52′36″N, 47°26′42″E	13.VI.2021	1		A. Fateryga	CAFK
Megachile (Xanthosarus) maritima (Kirby, 1802)	20 km SSE Kochubey, 44.252144°N, 46.672758°E	6.VII.2018	1		Yu. Astafurova	ZISP
Megachile (Xanthosarus) maritima (Kirby, 1802)	Belidzhi, Samur Forest, 41°53′52″N, 48°27′19″E	10.VI.2023		1	T. Levchenko	CTLM	Teucrium hyrcanum
Megachile (Xanthosarus) maritima (Kirby, 1802)	Rubas River valley, 41°52′45″N, 48°16′14″E	25.VI.2021		2	A. Fateryga	CAFK
Megachile (Xanthosarus) maritima (Kirby, 1802)	Samur Reserve, 3 km NW Primorsky, 41.8667°N, 48.5565°E	2–4.VII.2018	3		Yu. Astafurova	ZISP
Megachile (Xanthosarus) maritima (Kirby, 1802)	Samur Reserve, 3 km NW Primorsky, 41.8667°N, 48.5565°E	3.VII.2018	1	1	M. Proshchalykin, V. Loktionov, M. Mokrousov	FSCV
Megachile (Xanthosarus) maritima (Kirby, 1802)	Sarykum Sand Dune, 43.01°N, 47.237°E	23–24.VI.2018		1	M. Proshchalykin, V. Loktionov, M. Mokrousov	FSCV
Megachile (Xanthosarus) maritima (Kirby, 1802)	Sarykum Sand Dune, 43.01°N, 47.237°E	26.VI.2018		1	M. Proshchalykin, V. Loktionov, M. Mokrousov	FSCV
Megachile (Xanthosarus) maritima (Kirby, 1802)	Vicinity of Sulak, 43°15′00″N, 47°30′53″E	1.VI.2022		1	A. Fateryga	CAFK	Lotus
Megachile (Xanthosarus) willughbiella (Kirby, 1802)	1 km W Shtul	15.VI.2018	1		A. Fateryga	CAFK
Megachile (Xanthosarus) willughbiella (Kirby, 1802)	5 km N Darvag	14.VI.2018	2		A. Fateryga	CAFK	Securigera varia
Megachile (Xanthosarus) willughbiella (Kirby, 1802)	7 km SE Gedzhykh, 42°03′52″N, 48°05′57″E	3.VI.2019	1	1	A. Fateryga	CAFK
Megachile (Xanthosarus) willughbiella (Kirby, 1802)	7 km SE Gedzhykh, 42°03′52″N, 48°05′57″E	3.VI.2019		2	M. Proshchalykin, V. Loktionov	FSCV
Megachile (Xanthosarus) willughbiella (Kirby, 1802)	Sarykum Sand Dune, 43°00′08″N, 47°14′15″E	28–29.V.2019	1		M. Proshchalykin, V. Loktionov	FSCV
Megachile (Xanthosarus) willughbiella (Kirby, 1802)	Tsudakhar, 42°19′40″N, 47°09′48″E	1.VI.2019		1	M. Proshchalykin, V. Loktionov	FSCV
Megachile (Xanthosarus) willughbiella (Kirby, 1802)	Tsudakhar, 42°19′43″N, 47°09′51″E	15.VI.2023	1	1	M. Proshchalykin	FSCV
Megachile (Xanthosarus) willughbiella (Kirby, 1802)	Vicinity of Gubden, 42°34′23″N, 47°33′01″E	2.VI.2022		2	A. Fateryga	CAFK
Megachile (Xanthosarus) willughbiella (Kirby, 1802)	Vicinity of Ikra, 41°33′14″N, 48°00′18″E	27.VI.2021	1		A. Fateryga	CAFK	Ononis
Megachile (Xanthosarus) willughbiella (Kirby, 1802)	Vicinity of Ikra, 41°33′14″N, 48°00′18″E	27.VI.2021		2	A. Fateryga	CAFK
Megachile (Xanthosarus) willughbiella (Kirby, 1802)	Vicinity of Maydanskoye, 42°35′39″N, 46°58′17″E	19.VI.2023	4		M. Proshchalykin	FSCV
Megachile (Xanthosarus) willughbiella (Kirby, 1802)	Vicinity of Turtsi, 42°11′34″N, 47°09′33″E	22.VI.2021	1		A. Fateryga	CAFK	Onobrychis bobrovii
Osmia (Allosmia) melanura Morawitz, 1871	Gelinbatan, 41°56′30″N, 48°10′41″E	5.V.2022	1		A. Fateryga	CAFK	Onobrychis majorovii
Osmia (Allosmia) melanura Morawitz, 1871	Gelinbatan, 41°56′30″N, 48°10′41″E	5.V.2022	8	2	A. Fateryga	CAFK
Osmia (Allosmia) melanura Morawitz, 1871	Kamyshchay River valley, 41°54′33″N, 48°13′47″E	5.V.2022	1		A. Fateryga	CAFK	Astragalus bungeanus
Osmia (Allosmia) rufohirta Latreille, 1811	1.5 km SE Pionerny, 43°03′36″N, 46°51′09″E	28.V.2019	1		M. Proshchalykin, V. Loktionov	FSCV
Osmia (Allosmia) rufohirta Latreille, 1811	2 km NW Talgi, 42°52′35″N, 47°26′41″E	29.V.2019	1		M. Proshchalykin, V. Loktionov	FSCV
Osmia (Allosmia) rufohirta Latreille, 1811	5 km N Darvag	14.VI.2018	1		A. Fateryga	CAFK	Securigera varia
Osmia (Allosmia) rufohirta Latreille, 1811	5 km N Darvag	14.VI.2018	1		A. Fateryga	ETHZ	Potentilla reptans
Osmia (Allosmia) rufohirta Latreille, 1811	5 km N Darvag	14.VI.2019	2		A. Fateryga	CAFK	Potentilla reptans
Osmia (Allosmia) rufohirta Latreille, 1811	5 km NW Talgi, 42°53′02″N, 47°24′17″E	31.V.2019	3		M. Proshchalykin, V. Loktionov	FSCV
Osmia (Allosmia) rufohirta Latreille, 1811	7 km E Delichoban, 42°12′59″N, 48°10′58″E	5.VI.2019	1		A. Fateryga	CAFK
Osmia (Allosmia) rufohirta Latreille, 1811	7 km E Delichoban, 42°12′59″N, 48°10′58″E	5.VI.2019	2		M. Proshchalykin, V. Loktionov	FSCV
Osmia (Allosmia) rufohirta Latreille, 1811	7 km E Delichoban, 42°12′59″N, 48°10′58″E	6.V.2022	1	1	A. Fateryga	CAFK
Osmia (Allosmia) rufohirta Latreille, 1811	7 km SE Gedzhykh, 42°03′52″N, 48°05′57″E	3.VI.2019	7		A. Fateryga	CAFK
Osmia (Allosmia) rufohirta Latreille, 1811	7 km SE Gedzhykh, 42°03′52″N, 48°05′57″E	3.VI.2019	9		M. Proshchalykin, V. Loktionov	FSCV
Osmia (Allosmia) rufohirta Latreille, 1811	Derbent, slope above Naryn-Kala, 42°02′49.6″N, 48°16′04.4″E	9.VI.2023	1		T. Levchenko	CTLM	Potentilla
Osmia (Allosmia) rufohirta Latreille, 1811	Derbent, slope above Naryn-Kala, 42°02′55.5″N, 48°16′31.4″E	11.VI.2023	1		T. Levchenko	CTLM	Teucrium chamaedrys
Osmia (Allosmia) rufohirta Latreille, 1811	Dubki, 43°01′26″N, 46°49′30″E	31.V.2022	1		A. Fateryga	CAFK
Osmia (Allosmia) rufohirta Latreille, 1811	Dubki, 43°01′44″N, 46°50′32″E	28.V.2019	1		M. Proshchalykin, V. Loktionov	FSCV
Osmia (Allosmia) rufohirta Latreille, 1811	Dubki, Sulak River, 43°02′19″N 46°51′06″E	1.VI.2023	1		T. Levchenko	CTLM	Psephellus
Osmia (Allosmia) rufohirta Latreille, 1811	Gelinbatan, 41°56′30″N, 48°10′41″E	5.V.2022	3	2	A. Fateryga	CAFK
Osmia (Allosmia) rufohirta Latreille, 1811	Kamyshchay River valley, 41.908°N, 48.233°E	2.V.2019	1		M. Mokrousov	FSCV
Osmia (Allosmia) rufohirta Latreille, 1811	Kamyshchay River valley, 41°54′33″N, 48°13′47″E	5.V.2022	1		A. Fateryga	CAFK
Osmia (Allosmia) rufohirta Latreille, 1811	Kamyshchay River valley, 41°54′33″N, 48°13′47″E	5.V.2022	4		A. Fateryga	CAFK	Astragalus bungeanus
Osmia (Allosmia) rufohirta Latreille, 1811	N Dubki, 43.028°N, 46.843°E, 900 m	1.V.2019		1	M. Mokrousov	FSCV
Osmia (Allosmia) rufohirta Latreille, 1811	NW Maraga, 41.975°N, 48.094°E		1		M. Mokrousov	FSCV
Osmia (Allosmia) rufohirta Latreille, 1811	Sarykum Sand Dune, 43.01°N, 47.237°E	29.V.2019	1		M. Mokrousov	FSCV
Osmia (Allosmia) rufohirta Latreille, 1811	Sarykum Sand Dune, 43.01°N, 47.237°E	31.V.2019	1		M. Mokrousov, K. Fadeev, V. Loktionov	FSCV
Osmia (Allosmia) rufohirta Latreille, 1811	Talgi, 42.876294°N, 47.440111°E	25.VI.2018	1		M. Proshchalykin, V. Loktionov, M. Mokrousov	FSCV
Osmia (Allosmia) rufohirta Latreille, 1811	Tekipirkent, 41°20′18″N, 47°52′32″E	29.VI.2023	1		M. Proshchalykin	FSCV
Osmia (Allosmia) rufohirta Latreille, 1811	Tekipirkent, 41°20′21″N, 47°53′13″E	29.VI.2023	1		A. Fateryga	CAFK
Osmia (Allosmia) rufohirta Latreille, 1811	Vicinity of Gubden, 42°34′23″N, 47°33′01″E	2.VI.2022	1		A. Fateryga	CAFK
Osmia (Allosmia) rufohirta Latreille, 1811	Vicinity of Kurush, 41°17′28″N, 47°50′10″E	26.VI.2021	5		A. Fateryga	CAFK
Osmia (Allosmia) rufohirta Latreille, 1811	Vicinity of Tatil, 42°00′01″N, 48°00′17″E	4.V.2022		1	A. Fateryga	CAFK
Osmia (Erythrosmia) andrenoides Spinola, 1808	5 km SW Magaramkent	10.VI.2017	1		M. Mokrousov	CAFK
Osmia (Erythrosmia) andrenoides Spinola, 1808	7 km E Delichoban, 42°12′59″N, 48°10′58″E	12.VI.2021	1		A. Fateryga	CAFK
Osmia (Erythrosmia) andrenoides Spinola, 1808	7 km E Delichoban, 42°12′59″N, 48°10′58″E	5.VI.2019	1		A. Fateryga	CAFK
Osmia (Erythrosmia) andrenoides Spinola, 1808	7 km E Delichoban, 42°12′59″N, 48°10′58″E	5.VI.2019	1		M. Proshchalykin, V. Loktionov	FSCV
Osmia (Erythrosmia) andrenoides Spinola, 1808	7 km E Delichoban, 42°12′59″N, 48°10′58″E	6.V.2022		4	A. Fateryga	CAFK
Osmia (Erythrosmia) andrenoides Spinola, 1808	Derbent, slope above Naryn-Kala, 42°02′55.5″N, 48°16′31.4″E	11.VI.2023	1		T. Levchenko	CTLM	Teucrium chamaedrys
Osmia (Erythrosmia) andrenoides Spinola, 1808	Dubki, 43°01′26″N, 46°49′30″E	31.V.2022	3		M. Proshchalykin	FSCV
Osmia (Erythrosmia) andrenoides Spinola, 1808	E Talgi, Istisuka Gorge, 42.876°N, 47.440°E, 300–600 m	29.IV.2019	1		M. Mokrousov	FSCV
Osmia (Erythrosmia) andrenoides Spinola, 1808	Tsudakhar, Mountain Botanical Garden	23.VI.2018	1		A. Fateryga	CAFK
Osmia (Erythrosmia) andrenoides Spinola, 1808	Vicinity of Gubden, 42°34′23″N, 47°33′01″E	2.VI.2022	1		A. Fateryga	CAFK
Osmia (Erythrosmia) andrenoides Spinola, 1808	Vicinity of Sulak, 43°15′00″N, 47°30′53″E	1.VI.2022	1		M. Proshchalykin	FSCV
Osmia (Erythrosmia) andrenoides Spinola, 1808	Vicinity of Talgi, 42°52′36″N, 47°26′42″E	12.VI.2019		1	A. Fateryga	CAFK	Teucrium hyrcanum
Osmia (Helicosmia) aurulenta (Panzer, 1799)	Dubki, 43°01′26″N, 46°49′30″E	21.VI.2023	1		A. Fateryga	CAFK	Xeranthemum annuum
Osmia (Helicosmia) aurulenta (Panzer, 1799)	Dubki, 43°01′26″N, 46°49′30″E	31.V.2022		1	M. Proshchalykin	FSCV
Osmia (Helicosmia) aurulenta (Panzer, 1799)	Tekipirkent, 41°20′18″N, 47°52′32″E	29.VI.2023	1		A. Fateryga	CAFK
Osmia (Helicosmia) aurulenta (Panzer, 1799)	Tekipirkent, 41°20′21″N, 47°53′13″E	29.VI.2023	3		A. Fateryga	CAFK
Osmia (Helicosmia) aurulenta (Panzer, 1799)	Vicinity of Gubden, 42°34′23″N, 47°33′01″E	2.VI.2022	2	1	A. Fateryga	CAFK
Osmia (Helicosmia) breviata Warncke, 1988	Khotoch, 42°24′52″N, 46°57′10″E	17.VI.2023	1		M. Proshchalykin	ETHZ
Osmia (Helicosmia) caerulescens (Linnaeus, 1758)	5 km N Darvag	14.VI.2018	2		A. Fateryga	CAFK	Securigera varia
Osmia (Helicosmia) caerulescens (Linnaeus, 1758)	6 km NW Chirkey, 43°00′10″N, 46°53′51″E	26.V.2022	1		M. Proshchalykin	FSCV
Osmia (Helicosmia) caerulescens (Linnaeus, 1758)	6 km NW Chirkey, 43°00′10″N, 46°53′51″E	27.V.2022	1		A. Fateryga	CAFK	Reseda globulosa
Osmia (Helicosmia) caerulescens (Linnaeus, 1758)	7 km SE Gedzhykh, 42°03′52″N, 48°05′57″E	3.VI.2019	1		M. Proshchalykin, V. Loktionov	FSCV
Osmia (Helicosmia) caerulescens (Linnaeus, 1758)	Belidzhi, hot spring, 41°54′42″N, 48°26′56″E	10.VI.2023	1		T. Levchenko	CTLM	Lotus corniculatus
Osmia (Helicosmia) caerulescens (Linnaeus, 1758)	Derbent, 42.09845°N, 48.28813°E	28–29.VI.2018	1		M. Proshchalykin, V. Loktionov, M. Mokrousov	FSCV
Osmia (Helicosmia) caerulescens (Linnaeus, 1758)	Derbent, railroad to the north from the fortress wall	9.VII.2022	1		T. Levchenko	CTLM	Medicago lessingii
Osmia (Helicosmia) caerulescens (Linnaeus, 1758)	Derbent, slope above Naryn-Kala, 42°02′47.8″N, 48°15′57.7″E	5.VII.2022	1		T. Levchenko	CTLM	Stachys byzantina
Osmia (Helicosmia) caerulescens (Linnaeus, 1758)	Derbent, slope above Naryn-Kala, 42°02′55.5″N, 48°16′31.4″E	11.VI.2023	1		T. Levchenko	CTLM	Salvia canescens
Osmia (Helicosmia) caerulescens (Linnaeus, 1758)	Derbent, slope above Naryn-Kala, 42°02′55.5″N, 48°16′31.4″E	11.VI.2023	2		T. Levchenko	CTLM	Teucrium chamaedrys
Osmia (Helicosmia) caerulescens (Linnaeus, 1758)	Dubki, 43°01′26″N, 46°49′30″E	21.VI.2023	1		M. Proshchalykin	FSCV
Osmia (Helicosmia) caerulescens (Linnaeus, 1758)	Gelinbatan, 41°56′30″N, 48°10′41″E	5.V.2022	1	1	A. Fateryga	CAFK
Osmia (Helicosmia) caerulescens (Linnaeus, 1758)	Gunib, Forsh Street, 42°23′23.6″N, 46°57′44.9″E	11.VII.2022	1		T. Levchenko	CTLM	Salvia verticillata
Osmia (Helicosmia) caerulescens (Linnaeus, 1758)	Kamyshchay River valley, 41°54′33″N, 48°13′47″E	5.V.2022	1		A. Fateryga	CAFK	Astragalus bungeanus
Osmia (Helicosmia) caerulescens (Linnaeus, 1758)	Kamyshchay River valley, 41°54′33″N, 48°13′47″E	5.V.2022	1		A. Fateryga	CAFK
Osmia (Helicosmia) caerulescens (Linnaeus, 1758)	Kochubey, 44°23′N, 46°32′E	6.VII.2018	1		Yu. Astafurova	ZISP
Osmia (Helicosmia) caerulescens (Linnaeus, 1758)	Kufa, 6 km NW Rutul, 41.565178°N, 47.362029°E, 1500 m	1.VII.2018	1		M. Proshchalykin, V. Loktionov, M. Mokrousov	FSCV
Osmia (Helicosmia) caerulescens (Linnaeus, 1758)	Narat-Tyube Range, 42°56′20″N, 47°23′30″E	17.VI.2021	1		A. Fateryga	CAFK	Teucrium chamaedrys
Osmia (Helicosmia) caerulescens (Linnaeus, 1758)	Narat-Tyube Range, 42°58′47″N, 47°14′40″E	22.V.2022	1		A. Fateryga	CAFK
Osmia (Helicosmia) caerulescens (Linnaeus, 1758)	Sarykum Sand Dune, 43.01°N, 47.237°E	26.VI.2018	1		M. Proshchalykin, V. Loktionov, M. Mokrousov	FSCV
Osmia (Helicosmia) caerulescens (Linnaeus, 1758)	Tsudakhar, 42°19′43″N, 47°09′51″E	28.V.2022	1		A. Fateryga	CAFK
Osmia (Helicosmia) caerulescens (Linnaeus, 1758)	Tsudakhar, 42°19′43″N, 47°09′51″E	28–29.V.2022	2		M. Proshchalykin	FSCV
Osmia (Helicosmia) caerulescens (Linnaeus, 1758)	Tsudakhar, 42°20′15″N, 47°10′10″E	18.VI.2023		1	M. Proshchalykin	FSCV
Osmia (Helicosmia) caerulescens (Linnaeus, 1758)	Tsudakhar, 42°20′15″N, 47°10′10″E	29.V.2022	1		A. Fateryga	CAFK
Osmia (Helicosmia) caerulescens (Linnaeus, 1758)	Vicinity of Gubden, 42°34′23″N, 47°33′01″E	2.VI.2022	1		A. Fateryga	CAFK
Osmia (Helicosmia) caerulescens (Linnaeus, 1758)	Vicinity of Kurush, 41°15′59″N, 47°49′33″E	26.VI.2023		1	A. Fateryga	CAFK
Osmia (Helicosmia) caerulescens (Linnaeus, 1758)	Vicinity of Shtul, 41°33′03″N, 47°53′54″E	27.VI.2021		1	S. Ivanov	CAFK	Stachys
Osmia (Helicosmia) caerulescens (Linnaeus, 1758)	Vicinity of Tatil, 42°00′01″N, 48°00′17″E	23.V.2022	1		A. Fateryga	CAFK
Osmia (Helicosmia) caerulescens (Linnaeus, 1758)	Vicinity of Tatil, 42°00′01″N, 48°00′17″E	4.V.2022	1	1	A. Fateryga	CAFK
Osmia (Helicosmia) cinerea Warncke, 1988	2 km NW Talgi, 42°52′35″N, 47°26′41″E	29.V.2019	1		M. Proshchalykin, V. Loktionov	CAFK
Osmia (Helicosmia) cinerea Warncke, 1988	Vicinity of Talgi, 42°52′36″N, 47°26′42″E	18.VI.2021	1		A. Fateryga	CAFK	Lappula
Osmia (Helicosmia) cinerea Warncke, 1988	Vicinity of Talgi, 42°52′36″N, 47°26′42″E	21.V.2022	1		A. Fateryga	CAFK
Osmia (Helicosmia) dimidiata Morawitz, 1870	2 km NW Talgi, 42°52′35″N, 47°26′41″E	29.V.2019		1	M. Proshchalykin, V. Loktionov	FSCV
Osmia (Helicosmia) dimidiata Morawitz, 1870	5 km NW Talgi, 42°53′02″N, 47°24′17″E	31.V.2019		1	M. Proshchalykin, V. Loktionov	FSCV
Osmia (Helicosmia) dimidiata Morawitz, 1870	6 km SW Gubden, 42.544494°N, 47.499833°E	25.VI.2018		1	M. Proshchalykin, V. Loktionov, M. Mokrousov	FSCV
Osmia (Helicosmia) dimidiata Morawitz, 1870	Gelinbatan, 41°56′30″N, 48°10′41″E	2.VI.2019		1	A. Fateryga	CAFK	Centaurea reflexa
Osmia (Helicosmia) dimidiata Morawitz, 1870	Khotoch, 42°24′52″N, 46°57′10″E	17.VI.2023		1	M. Proshchalykin	FSCV
Osmia (Helicosmia) dimidiata Morawitz, 1870	Sarykum Sand Dune, 43.01°N, 47.237°E	26.VI.2018	1		M. Proshchalykin, V. Loktionov, M. Mokrousov	FSCV
Osmia (Helicosmia) dimidiata Morawitz, 1870	Talgi, 42.876294°N, 47.440111°E	25.VI.2018	1		M. Proshchalykin, V. Loktionov, M. Mokrousov	FSCV
Osmia (Helicosmia) leaiana (Kirby, 1802)	Kufa, 6 km NW Rutul, 41.565178°N, 47.362029°E, 1500 m	1.VII.2018	1		M. Proshchalykin, V. Loktionov, M. Mokrousov	FSCV
Osmia (Helicosmia) leaiana (Kirby, 1802)	Tsudakhar, 42°20′15″N, 47°10′10″E	20.VI.2021	1		A. Fateryga	CAFK
Osmia (Helicosmia) melanogaster Spinola, 1808	11 km SWW Gubden, 42°32′26″N, 47°24′22″E	2.VI.2022	1		A. Fateryga	CAFK
Osmia (Helicosmia) melanogaster Spinola, 1808	6 km SW Gubden, 42.544494°N, 47.499833°E	25.VI.2018		1	M. Proshchalykin, V. Loktionov, M. Mokrousov	FSCV
Osmia (Helicosmia) melanogaster Spinola, 1808	Arakani, 42°36′42″N, 46°59′36″E	22.VI.2023	1		M. Proshchalykin	FSCV
Osmia (Helicosmia) melanogaster Spinola, 1808	Derbent		2			ZISP	Coll. F. Morawitz	aterrima in Morawitz (1873)
Osmia (Helicosmia) melanogaster Spinola, 1808	Derbent			1		ZISP	Coll. F. Morawitz	Misidentified as fulviventris by Morawitz (1873)
Osmia (Helicosmia) melanogaster Spinola, 1808	Dubki, Sulak River, 43°01′15″N 46°50′09″E	31.V.2023	1	2	T. Levchenko	CTLM	Marrubium
Osmia (Helicosmia) melanogaster Spinola, 1808	Gunib, Forsh Street, 42°23′23.6″N, 46°57′44.9″E	11.VII.2022		1	T. Levchenko	CTLM	Salvia verticillata
Osmia (Helicosmia) melanogaster Spinola, 1808	Gunib, N. Pirogov Street, 42°23′06.5″N, 46°57′40.6″E	7.VI.2023	1		T. Levchenko	CTLM	Cirsium echinus
Osmia (Helicosmia) melanogaster Spinola, 1808	Khlyut, 41°30′24″N, 47°31′09″E	4.VI.2019		1	M. Proshchalykin, V. Loktionov	FSCV
Osmia (Helicosmia) melanogaster Spinola, 1808	Kochubey, 44°23′N, 46°32′E	18.VI.2018		1	M. Proshchalykin, V. Loktionov, M. Mokrousov	FSCV
Osmia (Helicosmia) melanogaster Spinola, 1808	Kochubey, 44°23′N, 46°32′E	19.VI.2018		1	Yu. Astafurova	ZISP	Convolvulus arvensis
Osmia (Helicosmia) melanogaster Spinola, 1808	Kufa, 6 km NW Rutul, 41.565178°N, 47.362029°E, 1500 m	1.VII.2018	7	1	M. Proshchalykin, V. Loktionov, M. Mokrousov	FSCV
Osmia (Helicosmia) melanogaster Spinola, 1808	Tsudakhar, 42°19′43″N, 47°09′51″E	15.VI.2023	1		M. Proshchalykin	FSCV
Osmia (Helicosmia) melanogaster Spinola, 1808	Tsudakhar, Mountain Botanical Garden	23.VI.2018	1		A. Fateryga	CAFK
Osmia (Helicosmia) melanogaster Spinola, 1808	Vicinity of Gubden, 42°34′23″N, 47°33′01″E	14.VI.2023	4		A. Fateryga	CAFK	Cirsium echinus
Osmia (Helicosmia) melanogaster Spinola, 1808	Vicinity of Kurush, 41°15′59″N, 47°49′33″E	26.VI.2023	1		A. Fateryga	CAFK
Osmia (Helicosmia) niveata (Fabricius, 1804)	1.5 km SE Pionerny, 43°03′36″N, 46°51′09″E	28.V.2019	4		M. Proshchalykin, V. Loktionov	FSCV
Osmia (Helicosmia) niveata (Fabricius, 1804)	3 km NW Khotoch, 42°25′38″N, 46°55′44″E	17.VI.2023		1	A. Fateryga	CAFK
Osmia (Helicosmia) niveata (Fabricius, 1804)	5 km NW Talgi, 42°53′02″N, 47°24′17″E	31.V.2019	6		M. Proshchalykin, V. Loktionov	FSCV
Osmia (Helicosmia) niveata (Fabricius, 1804)	Agrakhanskiy Bay, 43°29′07″N, 47°25′04″E	1.VI.2022	1		M. Proshchalykin	FSCV
Osmia (Helicosmia) niveata (Fabricius, 1804)	Derbent		3			ZISP	Coll. F. Morawitz	Not reported by Morawitz (1873)
Osmia (Helicosmia) niveata (Fabricius, 1804)	Derbent, slope above Naryn-Kala, 42°02′49.6″N, 48°16′04.4″E	11.VI.2023	1		T. Levchenko	CTLM	Cirsium
Osmia (Helicosmia) niveata (Fabricius, 1804)	Dubki, 43°01′26″N, 46°49′30″E	21.VI.2023	1		A. Fateryga	CAFK	Xeranthemum annuum
Osmia (Helicosmia) niveata (Fabricius, 1804)	Dubki, 43°01′26″N, 46°49′30″E	21.VI.2023	6		M. Proshchalykin	FSCV
Osmia (Helicosmia) niveata (Fabricius, 1804)	Dubki, Sulak River, 43°01′15″N 46°50′09″E	31.V.2023	1		T. Levchenko	CTLM	Marrubium
Osmia (Helicosmia) niveata (Fabricius, 1804)	Khotoch, 42°24′52″N, 46°57′10″E	17.VI.2023		1	M. Proshchalykin	FSCV
Osmia (Helicosmia) niveata (Fabricius, 1804)	Narat-Tyube Range, 42°58′47″N, 47°14′40″E	22.V.2022	1		M. Proshchalykin	FSCV
Osmia (Helicosmia) niveata (Fabricius, 1804)	Narat-Tyube Range, 42°58′47″N, 47°14′40″E	31.V.2019	1		M. Proshchalykin, V. Loktionov	FSCV
Osmia (Helicosmia) niveata (Fabricius, 1804)	Sarykum Sand Dune, 43°00′08″N, 47°14′15″E	28–29.V.2019	1		M. Proshchalykin, V. Loktionov	FSCV
Osmia (Helicosmia) signata Erichson, 1835	7 km SE Gedzhykh, 42°03′52″N, 48°05′57″E	3.VI.2019		1	M. Proshchalykin, V. Loktionov	FSCV
Osmia (Helicosmia) signata Erichson, 1835	Derbent		1		Faust	ZISP	Coll. F. Morawitz	melanogastra in Morawitz (1873)
Osmia (Helicosmia) signata Erichson, 1835	Derbent, 42.09845°N, 48.28813°E	28–29.VI.2018	1		M. Proshchalykin, V. Loktionov, M. Mokrousov	FSCV
Osmia (Helicosmia) signata Erichson, 1835	Dubki, 43°01′44″N, 46°50′32″E	28.V.2019		1	M. Proshchalykin, V. Loktionov	FSCV
Osmia (Helicosmia) signata Erichson, 1835	Gelinbatan, 41°56′30″N, 48°10′41″E	2.VI.2019	4		M. Proshchalykin, V. Loktionov	FSCV
Osmia (Helicosmia) signata Erichson, 1835	Izberbash, 42.587°N, 47.8202°E	27.VI.2018		5	M. Proshchalykin, V. Loktionov, M. Mokrousov	FSCV
Osmia (Helicosmia) signata Erichson, 1835	Kamyshchay River valley, 41.908°N, 48.233°E	29.VI.2018	1		M. Proshchalykin, V. Loktionov, M. Mokrousov	FSCV
Osmia (Helicosmia) signata Erichson, 1835	Sarykum Sand Dune, 43.01°N, 47.237°E	23–24.VI.2018	1		M. Proshchalykin, V. Loktionov, M. Mokrousov	FSCV
Osmia (Helicosmia) signata Erichson, 1835	Sarykum Sand Dune, 43.01°N, 47.237°E	23–24.VI.2018		1	Yu. Astafurova	ZISP
Osmia (Helicosmia) signata Erichson, 1835	Sarykum Sand Dune, 43.01°N, 47.237°E	26.VI.2018	1		M. Proshchalykin, V. Loktionov, M. Mokrousov	FSCV
Osmia (Hoplosmia) bidentata Morawitz, 1875	6 km SW Gubden, 42.544494°N, 47.499833°E	25.VI.2018	1	2	M. Proshchalykin, V. Loktionov, M. Mokrousov	FSCV
Osmia (Hoplosmia) bidentata Morawitz, 1875	Derbent, slope above Naryn-Kala, 42°02′54.1″N, 48°16′21.6″E	5.VII.2022		1	T. Levchenko	CTLM	Centaurea solstitialis
Osmia (Hoplosmia) bidentata Morawitz, 1875	Izberbash, 42.587°N, 47.8202°E	27.VI.2018	1	4	M. Proshchalykin, V. Loktionov, M. Mokrousov	FSCV
Osmia (Hoplosmia) bidentata Morawitz, 1875	Izberbash, 42.587°N, 47.8202°E	27.VI.2018		1	Yu. Astafurova	ZISP
Osmia (Hoplosmia) bidentata Morawitz, 1875	Kamyshchay River valley, 41.908°N, 48.233°E	29.VI.2018	1		M. Proshchalykin, V. Loktionov, M. Mokrousov	FSCV
Osmia (Hoplosmia) bidentata Morawitz, 1875	Kamyshchay River valley, 41.908°N, 48.233°E	29.VI.2018	2		Yu. Astafurova	ZISP
Osmia (Hoplosmia) bidentata Morawitz, 1875	Kochubey, 44°23′N, 46°32′E	19.VI.2018		1	Yu. Astafurova	ZISP	Convolvulus arvensis
Osmia (Hoplosmia) bidentata Morawitz, 1875	Kufa, 6 km NW Rutul, 41.565178°N, 47.362029°E, 1500 m	1.VII.2018		1	M. Proshchalykin, V. Loktionov, M. Mokrousov	FSCV
Osmia (Hoplosmia) ligurica Morawitz, 1868	4 km SE Novokayakent, 42°22′09″N, 48°01′51″E	5.VI.2019	1		A. Fateryga	CAFK
Osmia (Hoplosmia) scutellaris Morawitz, 1868	Derbent			1		ZISP	Coll. F. Morawitz
Osmia (Hoplosmia) scutellaris Morawitz, 1868	Kufa, 6 km NW Rutul, 41.565178°N, 47.362029°E, 1500 m	1.VII.2018	2		M. Proshchalykin, V. Loktionov, M. Mokrousov	FSCV
Osmia (Hoplosmia) scutellaris Morawitz, 1868	Kufa, 6 km NW Rutul, 41.565178°N, 47.362029°E, 1500 m	29.VI–1.VII.2018	1		Yu. Astafurova	ZISP
Osmia (Hoplosmia) spinulosa (Kirby, 1802)	Derbent		1			ZISP	Coll. F. Morawitz
Osmia (Hoplosmia) spinulosa (Kirby, 1802)	Dubki, 43°01′26″N, 46°49′30″E	21.VI.2023		1	A. Fateryga	CAFK	Xeranthemum annuum
Osmia (Hoplosmia) spinulosa (Kirby, 1802)	Tekipirkent, 41°20′18″N, 47°52′32″E	29.VI.2023		1	A. Fateryga	CAFK
Osmia (Metallinella) brevicornis (Fabricius, 1798)	2 km NW Talgi, 42°52′35″N, 47°26′41″E	29.V.2019	1		M. Proshchalykin, V. Loktionov	FSCV
Osmia (Metallinella) brevicornis (Fabricius, 1798)	5 km NW Talgi, 42°53′02″N, 47°24′17″E	31.V.2019	9	6	M. Proshchalykin, V. Loktionov	FSCV
Osmia (Metallinella) brevicornis (Fabricius, 1798)	7 km SE Gedzhykh, 42°03′52″N, 48°05′57″E	3.VI.2019	2		M. Proshchalykin, V. Loktionov	FSCV
Osmia (Metallinella) brevicornis (Fabricius, 1798)	Derbent		1		Faust	ZISP	Coll. F. Morawitz
Osmia (Metallinella) brevicornis (Fabricius, 1798)	Derbent, railroad to the north from the fortress wall	8.VI.2023	2		T. Levchenko	CTLM	Sisymbrium
Osmia (Metallinella) brevicornis (Fabricius, 1798)	Dubki, 43°01′26″N, 46°49′30″E	31.V.2022		2	M. Proshchalykin	FSCV
Osmia (Metallinella) brevicornis (Fabricius, 1798)	Dubki, 43°01′44″N, 46°50′32″E	28.V.2019		1	M. Proshchalykin, V. Loktionov	FSCV
Osmia (Metallinella) brevicornis (Fabricius, 1798)	Kufa, 6 km NW Rutul, 41.565178°N, 47.362029°E, 1500 m	1.VII.2018	1		M. Proshchalykin, V. Loktionov, M. Mokrousov	FSCV
Osmia (Metallinella) brevicornis (Fabricius, 1798)	Maydanskoye	23.VI.2018	1		A. Fateryga	CAFK
Osmia (Metallinella) brevicornis (Fabricius, 1798)	Narat-Tyube Range, 42°56′20″N, 47°23′30″E	11.VI.2021	1		S. Ivanov	CAFK	Veronica spicata s.l.
Osmia (Metallinella) brevicornis (Fabricius, 1798)	Rubas River valley, 41°52′45″N, 48°16′14″E	2.VI.2019	5		A. Fateryga	CAFK	Sisymbrium loeselii
Osmia (Metallinella) brevicornis (Fabricius, 1798)	Sarykum Sand Dune, 43.01°N, 47.237°E	31.V.2019	1		M. Mokrousov	FSCV
Osmia (Metallinella) brevicornis (Fabricius, 1798)	Sarykum Sand Dune, 43°00′08″N, 47°14′15″E	28–29.V.2019	1		M. Proshchalykin, V. Loktionov	FSCV
Osmia (Metallinella) brevicornis (Fabricius, 1798)	Talgi, 42.876294°N, 47.440111°E	25.VI.2018	1		M. Proshchalykin, V. Loktionov, M. Mokrousov	FSCV
Osmia (Metallinella) brevicornis (Fabricius, 1798)	Vicinity of Gubden, 42°34′23″N, 47°33′01″E	14.VI.2023	1		M. Proshchalykin	FSCV
Osmia (Osmia) apicata Smith, 1853	2 km SE Novo-Zubutli, 43°02′59″N, 46°51′37″E	31.V.2022	2		A. Fateryga	CAFK	Onosma sericea
Osmia (Osmia) apicata Smith, 1853	Dubki, 43°01′26″N, 46°49′30″E	31.V.2022		1	M. Proshchalykin	CAFK
Osmia (Osmia) apicata Smith, 1853	Dubki, 43°01′26″N, 46°49′30″E	31.V.2022		3	M. Proshchalykin	FSCV
Osmia (Osmia) apicata Smith, 1853	Dubki, Sulak River, 43°01′15″N 46°50′09″E	31.V.2023		1	T. Levchenko	CTLM	Echium vulgare
Osmia (Osmia) apicata Smith, 1853	Gunib, N tower of the fortress, 42°23′48″N, 46°53′03″E	5.VI.2023	1		T. Levchenko	CTLM	Onosma caucasica
Osmia (Osmia) apicata Smith, 1853	Novo-Zobutli, 43°03′46″N, 46°50′42″E	2.VI.2023	2		T. Levchenko	CTLM	Onosma sericea
Osmia (Osmia) apicata Smith, 1853	Tsudakhar, 42°19′40″N, 47°09′48″E	1.VI.2019	1		M. Proshchalykin, V. Loktionov	CAFK
Osmia (Osmia) apicata Smith, 1853	Tsudakhar, 42°19′43″N, 47°09′51″E	15.VI.2023	2		A. Fateryga	CAFK	Onosma caucasica
Osmia (Osmia) bicornis (Linnaeus, 1758)	5 km NW Talgi, 42°53′02″N, 47°24′17″E	31.V.2019	11		M. Proshchalykin, V. Loktionov	FSCV
Osmia (Osmia) bicornis (Linnaeus, 1758)	Dubki, 43°01′44″N, 46°50′32″E	28.V.2019	1		M. Proshchalykin, V. Loktionov	FSCV
Osmia (Osmia) cornuta (Latreille, 1805)	Narat-Tyube Range, 42°58′47″N, 47°14′40″E	2.VI.2019→III.2020	1	2	A. Fateryga	CAFK	From nests in old Sceliphron destillatorium nest cells
Osmia (Osmia) mustelina Gerstäcker, 1869	Khlyut, 41°30′24″N, 47°31′09″E	4.VI.2019	1		M. Proshchalykin, V. Loktionov	CAFK
Osmia (Osmia) mustelina Gerstäcker, 1869	Khlyut, 41°30′24″N, 47°31′09″E	4.VI.2019	1		M. Proshchalykin, V. Loktionov	FSCV
Osmia (Osmia) scheherazade Peters, 1978	5 km NNW Chirag, 41°52′47″N, 47°23′25″E	25.VI.2023	1		M. Proshchalykin	CAFK
Osmia (Pyrosmia) cephalotes Morawitz, 1870	1.5 km SE Pionerny, 43°03′36″N, 46°51′09″E	3.VI.2019	1		M. Proshchalykin, V. Loktionov	FSCV
Osmia (Pyrosmia) cephalotes Morawitz, 1870	2 km NW Talgi, 42°52′35″N, 47°26′41″E	29.V.2019	1		M. Proshchalykin, V. Loktionov	FSCV
Osmia (Pyrosmia) cephalotes Morawitz, 1870	5 km N Darvag	14.VI.2018	1		A. Fateryga	CAFK	Trifolium (Amoria)
Osmia (Pyrosmia) cephalotes Morawitz, 1870	5 km NW Talgi, 42°53′02″N, 47°24′17″E	31.V.2019	13		M. Proshchalykin, V. Loktionov	FSCV
Osmia (Pyrosmia) cephalotes Morawitz, 1870	7 km E Delichoban, 42°12′59″N, 48°10′58″E	6.V.2022		7	A. Fateryga	CAFK
Osmia (Pyrosmia) cephalotes Morawitz, 1870	7 km SE Gedzhykh, 42°03′52″N, 48°05′57″E	3.VI.2019	1		M. Proshchalykin, V. Loktionov	FSCV
Osmia (Pyrosmia) cephalotes Morawitz, 1870	7 km SE Gedzhykh, 42°03′52″N, 48°05′57″E	3.VI.2019	3		A. Fateryga	CAFK
Osmia (Pyrosmia) cephalotes Morawitz, 1870	Derbent, slope above Naryn-Kala, 42°02′55.5″N, 48°16′31.4″E	11.VI.2023	1		T. Levchenko	CTLM
Osmia (Pyrosmia) cephalotes Morawitz, 1870	Dubki, 43°01′26″N, 46°49′30″E	31.V.2022	2		A. Fateryga	CAFK
Osmia (Pyrosmia) cephalotes Morawitz, 1870	Narat-Tyube Range, 42°56′20″N, 47°23′30″E	11.VI.2021	2		A. Fateryga	CAFK
Osmia (Pyrosmia) cephalotes Morawitz, 1870	Narat-Tyube Range, 42°56′20″N, 47°23′30″E	11.VI.2021	2		S. Ivanov	CAFK	Origanum vulgare
Osmia (Pyrosmia) cephalotes Morawitz, 1870	Narat-Tyube Range, 42°56′20″N, 47°23′30″E	17.VI.2021	1		A. Fateryga	CAFK	Teucrium chamaedrys
Osmia (Pyrosmia) cephalotes Morawitz, 1870	Narat-Tyube Range, 42°56′20″N, 47°23′30″E	21.VI.2021	1		S. Ivanov	CAFK
Osmia (Pyrosmia) cephalotes Morawitz, 1870	Vicinity of Gubden, 42°34′23″N, 47°33′01″E	14.VI.2023	3		A. Fateryga	CAFK
Osmia (Pyrosmia) cephalotes Morawitz, 1870	Vicinity of Gubden, 42°34′23″N, 47°33′01″E	2.VI.2022	1		A. Fateryga	CAFK
Osmia (Pyrosmia) cephalotes Morawitz, 1870	Vicinity of Gubden, 42°34′23″N, 47°33′01″E	2.VI.2022	2		A. Fateryga	CAFK
Osmia (Pyrosmia) cephalotes Morawitz, 1870	Vicinity of Tatil, 42°00′01″N, 48°00′17″E	4.V.2022		5	A. Fateryga	CAFK
Osmia (Pyrosmia) cyanoxantha Pérez, 1879	1.5 km SE Pionerny, 43°03′36″N, 46°51′09″E	28.V.2019	1		M. Proshchalykin, V. Loktionov	CAFK
Osmia (Pyrosmia) hellados van der Zanden, 1984	Narat-Tyube Range, 42°56′20″N, 47°23′30″E	11.VI.2021	1		A. Fateryga	CAFK
Osmia (Pyrosmia) hellados van der Zanden, 1984	Narat-Tyube Range, 42°56′20″N, 47°23′30″E	11.VI.2021	2		S. Ivanov	CAFK	Veronica spicata s.l.
Osmia (Pyrosmia) hellados van der Zanden, 1984	Narat-Tyube Range, 42°56′20″N, 47°23′30″E	17.VI.2021	1		A. Fateryga	CAFK	Trifolium
Osmia (Pyrosmia) hellados van der Zanden, 1984	Vicinity of Tatil, 42°00′01″N, 48°00′17″E	4.V.2022		4	A. Fateryga	CAFK
Osmia (Pyrosmia) nana Morawitz, 1873	Derbent			1	Faust	ZISP	Coll. F. Morawitz	Lectotype
Osmia (Pyrosmia) saxicola Ducke, 1899	Tsudakhar, 42°19′43″N, 47°09′51″E	28–29.V.2022	1		M. Proshchalykin	CAFK
Osmia (Pyrosmia) versicolor Latreille, 1811	2 km NW Talgi, 42°52′35″N, 47°26′41″E	29.V.2019	1		M. Proshchalykin, V. Loktionov	CAFK
Osmia (Pyrosmia) versicolor Latreille, 1811	7 km E Delichoban, 42°12′59″N, 48°10′58″E	6.V.2022	1	2	A. Fateryga	CAFK
Osmia (Pyrosmia) versicolor Latreille, 1811	7 km E Delichoban, 42°12′59″N, 48°10′58″E	6.V.2022	2		A. Fateryga	CAFK	Trifolium
Osmia (Pyrosmia) versicolor Latreille, 1811	Derbent			1		ZISP	Coll. F. Morawitz	Not reported by Morawitz (1873)
Osmia (Pyrosmia) versicolor Latreille, 1811	Gelinbatan, 41°56′30″N, 48°10′41″E	5.V.2022		3	A. Fateryga	CAFK
Osmia (Pyrosmia) versicolor Latreille, 1811	Kamyshchay River valley, 41°54′33″N, 48°13′47″E	5.V.2022	3		A. Fateryga	CAFK	Astragalus bungeanus
Osmia (Pyrosmia) versicolor Latreille, 1811	Vicinity of Gubden, 42°34′23″N, 47°33′01″E	2.VI.2022	1		A. Fateryga	CAFK
Osmia (Pyrosmia) versicolor Latreille, 1811	Vicinity of Gubden, 42°34′23″N, 47°33′01″E	3.VI.2022	2		A. Fateryga	CAFK
Osmia (Pyrosmia) viridana Morawitz, 1873	3 km SW Novoterechnoye, 43.995614°N, 47.326328°E	20.VI.2018	1		M. Proshchalykin, V. Loktionov, M. Mokrousov	FSCV
Osmia (Pyrosmia) viridana Morawitz, 1873	4 km SE Novokayakent, 42°22′09″N, 48°01′51″E	5.VI.2019	1		A. Fateryga	CAFK
Osmia (Pyrosmia) viridana Morawitz, 1873	7 km E Delichoban, 42°12′59″N, 48°10′58″E	12.VI.2021	2		A. Fateryga	CAFK
Osmia (Pyrosmia) viridana Morawitz, 1873	7 km E Delichoban, 42°12′59″N, 48°10′58″E	30.V.2022	3		M. Proshchalykin	FSCV
Osmia (Pyrosmia) viridana Morawitz, 1873	7 km E Delichoban, 42°12′59″N, 48°10′58″E	5.VI.2019	1		M. Proshchalykin, V. Loktionov	FSCV
Osmia (Pyrosmia) viridana Morawitz, 1873	7 km E Delichoban, 42°12′59″N, 48°10′58″E	5.VI.2019	4		A. Fateryga	CAFK
Osmia (Pyrosmia) viridana Morawitz, 1873	7 km E Delichoban, 42°12′59″N, 48°10′58″E	6.V.2022	4		A. Fateryga	CAFK	Trifolium
Osmia (Pyrosmia) viridana Morawitz, 1873	7 km E Delichoban, 42°12′59″N, 48°10′58″E	6.V.2022		2	A. Fateryga	CAFK
Osmia (Pyrosmia) viridana Morawitz, 1873	7 km SE Gedzhykh, 42°03′52″N, 48°05′57″E	3.VI.2019	3		M. Proshchalykin, V. Loktionov	FSCV
Osmia (Pyrosmia) viridana Morawitz, 1873	Derbent		1		Faust	ZISP	Coll. F. Morawitz	Paralectotype
Osmia (Pyrosmia) viridana Morawitz, 1873	Derbent		1			ZISP	Coll. F. Morawitz	Lectotype
Osmia (Pyrosmia) viridana Morawitz, 1873	Gelinbatan, 41°56′30″N, 48°10′41″E	5.V.2022	2		A. Fateryga	CAFK	Onobrychis dielsii
Osmia (Pyrosmia) viridana Morawitz, 1873	Gelinbatan, 41°56′30″N, 48°10′41″E	5.V.2022	2		A. Fateryga	CAFK
Osmia (Pyrosmia) viridana Morawitz, 1873	Kamyshchay River valley, 41°54′33″N, 48°13′47″E	5.V.2022	2		A. Fateryga	CAFK	Astragalus bungeanus
Osmia (Pyrosmia) viridana Morawitz, 1873	Tekipirkent, 41°20′18″N, 47°52′32″E	29.VI.2023	1	1	M. Proshchalykin	FSCV
Osmia (Pyrosmia) viridana Morawitz, 1873	Vicinity of Gubden, 42°34′23″N, 47°33′01″E	2.VI.2022	2		A. Fateryga	CAFK
Osmia (Pyrosmia) viridana Morawitz, 1873	Vicinity of Gubden, 42°34′23″N, 47°33′01″E	3.VI.2022	1		A. Fateryga	CAFK
Osmia (Pyrosmia) viridana Morawitz, 1873	Vicinity of Kurush, 41°15′59″N, 47°49′33″E	26.VI.2023	1		A. Fateryga	CAFK
Osmia (Pyrosmia) viridana Morawitz, 1873	Vicinity of Talgi, 42°52′36″N, 47°26′42″E	13.VI.2021	1		A. Fateryga	CAFK
Osmia (Pyrosmia) viridana Morawitz, 1873	Vicinity of Talgi, 42°52′36″N, 47°26′42″E	21.V.2022	2		A. Fateryga	CAFK
Osmia (Pyrosmia) sp.	Tekipirkent, 41°20′18″N, 47°52′32″E	29.VI.2023	2		A. Fateryga	CAFK
Osmia (Tergosmia) tergestensis Ducke, 1897	3 km NW Khotoch, 42°25′38″N, 46°55′44″E	17.VI.2023		1	A. Fateryga	CAFK
Osmia (Tergosmia) tergestensis Ducke, 1897	Gunib, Mountain Botanical Garden, 42°24′05.6″N, 46°55′11.2″E	12.VII.2022	1		T. Levchenko	CTLM
Osmia (Tergosmia) tergestensis Ducke, 1897	Gunib, Mountain Botanical Garden, 42°24′09.1″N, 46°55′09.2″E	13.VII.2022	1	1	T. Levchenko	CTLM
Osmia (Tergosmia) tergestensis Ducke, 1897	Gunib, Mountain Botanical Garden, 42°24′09.4″N, 46°54′48.6″E	13.VII.2022		1	T. Levchenko	CTLM	Teucrium polium
Osmia (Tergosmia) tergestensis Ducke, 1897	Tekipirkent, 41°20′18″N, 47°52′32″E	29.VI.2023	3	2	M. Proshchalykin	FSCV
Osmia (Tergosmia) tergestensis Ducke, 1897	Tekipirkent, 41°20′18″N, 47°52′32″E	29.VI.2023		1	A. Fateryga	CAFK
Osmia (Tergosmia) tergestensis Ducke, 1897	Vicinity of Kurush, 41°15′59″N, 47°49′33″E	26.VI.2023		1	M. Proshchalykin	FSCV
Osmia (Tergosmia) tergestensis Ducke, 1897	Vicinity of Kurush, 41°15′59″N, 47°49′33″E	26.VI.2023		2	A. Fateryga	CAFK
Osmia (Tergosmia) tergestensis Ducke, 1897	Vicinity of Kurush, 41°17′28″N, 47°50′10″E	26.VI.2021	1		A. Fateryga	CAFK	Linum hypericifolium
Protosmia (Nanosmia) sp.	Dubki, 43°01′26″N, 46°49′30″E	21.VI.2023		1	A. Fateryga	CAFK	Xeranthemum annuum
Protosmia (Nanosmia) sp.	Kufa, 6 km NW Rutul, 41.565178°N, 47.362029°E, 1500 m	1.VII.2018	1		M. Proshchalykin, V. Loktionov, M. Mokrousov	CAFK
Protosmia (Nanosmia) sp.	Kufa, 6 km NW Rutul, 41.565178°N, 47.362029°E, 1500 m	1.VII.2018	1		M. Proshchalykin, V. Loktionov, M. Mokrousov	ETHZ
Protosmia (Nanosmia) sp.	Kufa, 6 km NW Rutul, 41.565178°N, 47.362029°E, 1500 m	1.VII.2018	17		M. Proshchalykin, V. Loktionov, M. Mokrousov	FSCV
Protosmia (Nanosmia) sp.	Tsudakhar, 42°19′40″N, 47°09′48″E	10.VI.2019		1	A. Fateryga	ETHZ	Convolvulus lineatus
Protosmia (Nanosmia) sp.	Tsudakhar, 42°19′40″N, 47°09′48″E	10.VI.2019		1	A. Fateryga	ETHZ
Protosmia (Nanosmia) sp.	Tsudakhar, 42°19′40″N, 47°09′48″E	10.VI.2019		2	A. Fateryga	CAFK
Protosmia (Nanosmia) sp.	Tsudakhar, Mountain Botanical Garden	23.VI.2018		1	A. Fateryga	ETHZ
Protosmia (Nanosmia) sp.	Vicinity of Gubden, 42°34′23″N, 47°33′01″E	14.VI.2023	1		M. Proshchalykin	CAFK
Protosmia (Nanosmia) sp.	Vicinity of Gubden, 42°34′23″N, 47°33′01″E	14.VI.2023		2	A. Fateryga	CAFK
Protosmia (Nanosmia) sp.	Vicinity of Gubden, 42°34′23″N, 47°33′01″E	3.VI.2022		5	A. Fateryga	CAFK
Protosmia (Protosmia) glutinosa (Giraud, 1871)	Dubki, Sulak River, 43°01′15″N 46°50′09″E	31.V.2023	1		T. Levchenko	CTLM	Marrubium
Protosmia (Protosmia) glutinosa (Giraud, 1871)	Miskindzha, 41°25′23″N, 47°51′44″E	4.VI.2019	1		A. Fateryga	CAFK
Protosmia (Protosmia) glutinosa (Giraud, 1871)	Tsudakhar, 42°19′40″N, 47°09′48″E	1.VI.2019	1		A. Fateryga	CAFK
Protosmia (Protosmia) glutinosa (Giraud, 1871)	Tsudakhar, 42°19′40″N, 47°09′48″E	11.VI.2019	1		A. Fateryga	CAFK	Salvia canescens
Protosmia (Protosmia) tiflensis (Morawitz, 1876)	7 km SE Gedzhykh, 42°03′52″N, 48°05′57″E	3.VI.2019	1		M. Proshchalykin, V. Loktionov	CAFK
Protosmia (Protosmia) tiflensis (Morawitz, 1876)	Dubki, 43°01′26″N, 46°49′30″E	31.V.2022	1		M. Proshchalykin	FSCV
Protosmia (Protosmia) tiflensis (Morawitz, 1876)	Narat-Tyube Range, 42°56′20″N, 47°23′30″E	11.VI.2021	1		S. Ivanov	CAFK	Veronica spicata s.l.
Protosmia (Protosmia) tiflensis (Morawitz, 1876)	Narat-Tyube Range, 42°56′20″N, 47°23′30″E	17.VI.2021	2		A. Fateryga	CAFK	Teucrium chamaedrys
Protosmia (Protosmia) tiflensis (Morawitz, 1876)	Vicinity of Gubden, 42°34′23″N, 47°33′01″E	2.VI.2022	1		A. Fateryga	CAFK
Protosmia (Protosmia) tiflensis (Morawitz, 1876)	Vicinity of Tatil, 42°00′01″N, 48°00′17″E	23.V.2022	1		A. Fateryga	CAFK
Pseudoanthidium (Pseudoanthidium) alpinum (Morawitz, 1873)	Alp. Cauc. Curusch, 8175'			1	Faust	ZISP	Coll. F. Morawitz	Holotype
Pseudoanthidium (Pseudoanthidium) alpinum (Morawitz, 1873)	Tekipirkent, 41°20′18″N, 47°52′32″E	29.VI.2023	1		M. Proshchalykin	CAFK
Pseudoanthidium (Pseudoanthidium) nanum (Mocsáry, 1880)	6 km SW Gubden, 42.544494°N, 47.499833°E	25.VI.2018		1	M. Proshchalykin, V. Loktionov, M. Mokrousov	MHNN
Pseudoanthidium (Pseudoanthidium) nanum (Mocsáry, 1880)	Caucas. Curusch			1		ZISP	Coll. F. Morawitz	lituratum in Morawitz (1873)
Pseudoanthidium (Pseudoanthidium) nanum (Mocsáry, 1880)	Dubki, 43°01′26″N, 46°49′30″E	21.VI.2023	1		A. Fateryga	CAFK	Xeranthemum annuum
Pseudoanthidium (Pseudoanthidium) nanum (Mocsáry, 1880)	Gunib, Forsh Street, 42°23′23.6″N, 46°57′44.9″E	11.VII.2022	1		T. Levchenko	CTLM	Cirsium echinus
Pseudoanthidium (Pseudoanthidium) nanum (Mocsáry, 1880)	Khlyut, 41°30′24″N, 47°31′09″E	4.VI.2019		1	M. Proshchalykin, V. Loktionov	FSCV
Pseudoanthidium (Pseudoanthidium) nanum (Mocsáry, 1880)	Khotoch, 42°24′52″N, 46°57′10″E	17.VI.2023	1		A. Fateryga	CAFK	Carduus acanthocephalus
Pseudoanthidium (Pseudoanthidium) nanum (Mocsáry, 1880)	Kufa, 6 km NW Rutul, 41.565178°N, 47.362029°E, 1500 m	1.VII.2018	1	1	M. Proshchalykin, V. Loktionov, M. Mokrousov	FSCV
Pseudoanthidium (Pseudoanthidium) nanum (Mocsáry, 1880)	Kufa, 6 km NW Rutul, 41.565178°N, 47.362029°E, 1500 m	1.VII.2018	1		M. Proshchalykin, V. Loktionov, M. Mokrousov	MHNN
Pseudoanthidium (Pseudoanthidium) nanum (Mocsáry, 1880)	Miskindzha, 41°25′23″N, 47°51′44″E	4.VI.2019		1	M. Proshchalykin, V. Loktionov	FSCV
Pseudoanthidium (Pseudoanthidium) nanum (Mocsáry, 1880)	Tsudakhar, 42°19′43″N, 47°09′51″E	15.VI.2023		2	M. Proshchalykin	FSCV
Pseudoanthidium (Pseudoanthidium) nanum (Mocsáry, 1880)	Tsudakhar, 42°19′43″N, 47°09′51″E	28–29.V.2022		1	M. Proshchalykin	FSCV
Pseudoanthidium (Pseudoanthidium) nanum (Mocsáry, 1880)	Tsudakhar, 42°20′15″N, 47°10′10″E	18.VI.2023	1	2	M. Proshchalykin	FSCV
Pseudoanthidium (Pseudoanthidium) stigmaticorne (Dours, 1873)	6 km SSE Kalinin Aul	23.VI.2018	1		Yu. Astafurova	CAFK
Pseudoanthidium (Pseudoanthidium) stigmaticorne (Dours, 1873)	Belidzhi, hot spring, 41°54′2″N, 48°26′14″E	10.VI.2023	1		T. Levchenko	CTLM	Onopordum acanthium
Pseudoanthidium (Pseudoanthidium) stigmaticorne (Dours, 1873)	Dubki, 43°01′26″N, 46°49′30″E	31.V.2022		1	M. Proshchalykin	FSCV
Pseudoanthidium (Pseudoanthidium) stigmaticorne (Dours, 1873)	Kamyshchay River valley, 41°54′33″N, 48°13′47″E	30.V.2019		1	A. Fateryga	CAFK	Zygophyllum fabago
Pseudoanthidium (Pseudoanthidium) stigmaticorne (Dours, 1873)	Miskindzha, 41°25′23″N, 47°51′44″E	4.VI.2019		1	M. Proshchalykin, V. Loktionov	FSCV
Pseudoanthidium (Pseudoanthidium) stigmaticorne (Dours, 1873)	Sarykum Sand Dune, 43.01°N, 47.237°E	30.V.2017		1	M. Mokrousov	MHNN
Pseudoanthidium (Pseudoanthidium) stigmaticorne (Dours, 1873)	Sarykum Sand Dune, 43°00′08″N, 47°14′15″E	28–29.V.2019	1		M. Proshchalykin, V. Loktionov	FSCV
Pseudoanthidium (Pseudoanthidium) stigmaticorne (Dours, 1873)	Talgi, 42.876294°N, 47.440111°E	25.VI.2018	1		M. Proshchalykin, V. Loktionov, M. Mokrousov	CAFK
Pseudoanthidium (Royanthidium) melanurum (Klug, 1832)	Derbent, slope above Naryn-Kala, 42°02′47.8″N, 48°15′57.7″E	10.VII.2022	1		T. Levchenko	CTLM	Centaurea solstitialis
Pseudoanthidium (Royanthidium) melanurum (Klug, 1832)	Samur Reserve, 3 km NW Primorsky, 41.8667°N, 48.5565°E	2–4.VII.2018		1	Yu. Astafurova	ZISP
Pseudoanthidium (Royanthidium) reticulatum (Mocsáry, 1884)	Kamyshchay River valley, 41.908°N, 48.233°E	29.VI.2018		1	M. Proshchalykin, V. Loktionov, M. Mokrousov	FSCV
Pseudoanthidium (Royanthidium) reticulatum (Mocsáry, 1884)	Talgi, 42.876294°N, 47.440111°E	25.VI.2018		1	M. Proshchalykin, V. Loktionov, M. Mokrousov	FSCV
Stelis (Protostelis) signata (Latreille, 1809)	Sarykum Sand Dune, 43.01°N, 47.237°E	31.V.2017		1	M. Mokrousov	CAFK
Stelis (Protostelis) signata (Latreille, 1809)	Tsudakhar, 42°20′15″N, 47°10′10″E	18.VI.2023		1	M. Proshchalykin	FSCV
Stelis (Protostelis) signata (Latreille, 1809)	Vicinity of Maydanskoye, 42°35′39″N, 46°58′17″E	19.VI.2023	1	1	M. Proshchalykin	FSCV
Stelis (Stelidomorpha) nasuta (Latreille, 1809)	Derbent, S slope of Naryn-Kala	9.VI.2023	1		T. Levchenko	CTLM	Malva
Stelis (Stelidomorpha) nasuta (Latreille, 1809)	Dubki, 43°01′26″N, 46°49′30″E	21.VI.2023	1		A. Fateryga	CAFK
Stelis (Stelidomorpha) nasuta (Latreille, 1809)	Tekipirkent, 41°20′18″N, 47°52′32″E	29.VI.2023	1		A. Fateryga	CAFK
Stelis (Stelis) breviuscula (Nylander, 1848)	Talgi, 42.876294°N, 47.440111°E	25.VI.2018		1	Yu. Astafurova	ZISP
Stelis (Stelis) odontopyga Noskiewicz, 1926	Vicinity of Kurush, 41°17′28″N, 47°50′10″E	26.VI.2021		1	A. Fateryga	CAFK
Stelis (Stelis) ornatula (Klug, 1807)	Khotoch, 42°24′52″N, 46°57′10″E	17.VI.2023	5		M. Proshchalykin	FSCV
Stelis (Stelis) phaeoptera (Kirby, 1802)	Derbent		1			ZISP	Coll. F. Morawitz	Paratype of Stelis phaeoptera meridionalis Popov, 1933
Stelis (Stelis) phaeoptera (Kirby, 1802)	Tekipirkent, 41°20′18″N, 47°52′32″E	29.VI.2023		1	A. Fateryga	CAFK
Stelis (Stelis) punctulatissima (Kirby, 1802)	Belidzhi, Samur Forest, 41°53′52″N, 48°27′19″E	10.VI.2023		2	T. Levchenko	CTLM	Teucrium hyrcanum
Stelis (Stelis) scutellaris Morawitz, 1894	Derbent		1			ZISP	Coll. F. Morawitz	Not reported by Morawitz (1873)
Trachusa (Archianthidium) pubescens (Morawitz, 1872)	Derbent			1		ZISP		Lectotype
Trachusa (Archianthidium) pubescens (Morawitz, 1872)	Derbent			2		ZISP	Coll. F. Morawitz	Paralectotypes
Trachusa (Archianthidium) pubescens (Morawitz, 1872)	Derbent, Caucasus			1		ZISP	Coll. F. Morawitz	Paralectotype
Trachusa (Archianthidium) pubescens (Morawitz, 1872)	Derbent, slope above Naryn-Kala, 42°02′49.6″N, 48°16′04.4″E	9.VI.2023	1	1	T. Levchenko	CTLM
Trachusa (Archianthidium) pubescens (Morawitz, 1872)	Izberbash, 42°34′40″N, 47°50′06″E	12.VI.2021		1	A. Fateryga	CMKH	Phlomis pungens
Trachusa (Archianthidium) pubescens (Morawitz, 1872)	Izberbash, 42°34′40″N, 47°50′06″E	12.VI.2021		1	S. Ivanov	CAFK	Phlomis pungens
Trachusa (Archianthidium) pubescens (Morawitz, 1872)	Izberbash, 42°34′40″N, 47°50′06″E	12.VI.2021		1	S. Ivanov	CMKH	Phlomis pungens
Trachusa (Archianthidium) pubescens (Morawitz, 1872)	Izberbash, 42°34′40″N, 47°50′06″E	12.VI.2021		2	A. Fateryga	CAFK	Phlomis pungens
Trachusa (Paraanthidium) integra (Eversmann, 1852)	22 km SW Terekli-Mekteb, 44.043133°N, 45.648792°E	21.VI.2018		1	M. Proshchalykin, V. Loktionov, M. Mokrousov	FSCV
Trachusa (Paraanthidium) integra (Eversmann, 1852)	22 km SW Terekli-Mekteb, 44.043133°N, 45.648792°E	21–22.VI.2018		1	Yu. Astafurova	ZISP
Trachusa (Paraanthidium) integra (Eversmann, 1852)	Derbent, slope above Naryn-Kala, 42°02′47.8″N, 48°15′57.7″E	5.VII.2022		1	T. Levchenko	CTLM	Origanum vulgare
Trachusa (Paraanthidium) integra (Eversmann, 1852)	Sarykum Sand Dune, 43.01°N, 47.237°E	23–24.VI.2018	1		M. Proshchalykin, V. Loktionov, M. Mokrousov	FSCV
Trachusa (Paraanthidium) integra (Eversmann, 1852)	Sarykum Sand Dune, 43°00′08″N, 47°14′15″E	28–29.V.2019	1	2	M. Proshchalykin, V. Loktionov	FSCV
Trachusa (Paraanthidium) integra (Eversmann, 1852)	Vicinity of Talgi, 42°52′36″N, 47°26′42″E	12.VI.2019		1	A. Fateryga	CAFK
